# Supplementary material for: Proteomic analysis of APOEε4 carriers implicates lipid metabolism, complement and lymphocyte signaling in cognitive resilience
Source: Mol Neurodegener. 2024 Oct 31;19:81. doi: 10.1186/s13024-024-00772-2 (PMC11526661; doi:10.1186/s13024-024-00772-2)
Supplement: Supplementary file 1 — Supplementary Material 1 [file 13024_2024_772_MOESM1_ESM.xlsx]

## Sheet: Table of Contents
Proteomic analysis of APOEε4 carriers implicates lipid metabolism, complement and lymphocyte signaling in cognitive resilience
Supplementary Tables
Table of Contents
Supplementary Table 1. Demographic and clinical characteristics of APOEe3 participants
Supplementary Table 2. Percentage missing proteins in each participant subgroup
Supplementary Table 3. Protein quantitative trait loci (pQTLs) for candidate and suggestive proteins derived from Sun et al. (2023)
Supplementary Table 4. Alzheimer’s disease and neurodegeneration biomarker levels among resilient, non-resilient, and 80+ impaired
Supplementary Table 5. Difference in APOEe4-resiliency-associated protein abundance between resilient and non-resilient groups.
Supplementary Table 6a. Annotation for proteins that significantly differed between resilient and impaired groups among APOEe4 participants
Supplementary Table 6b. Annotation for proteins that significantly differed between resilient and impaired groups among APOEe3 participants
Supplementary Table 7. Examination of APOEe4 dose-dependent effects on resilient vs. non-resilient difference in protein expression
Supplementary Table 8. Classification of incident resilient vs non-resilient status using proteomic and targeted biomarker information as parameters for prediction
Supplementary Table 9. Difference in APOEe3-resiliencey-associated protein abundance between resilient and non-resilient groups.
Supplementary Table 10. Baseline participant characteristics for UK Biobank replication cohort
Supplementary Table 11. Association of APOEe4 candidate proteins with incident all-cause, Alzheimer's, vascular and all-cause dementia in the UK Biobank
Supplementary Table 12. Association of APOEe3 candidate proteins with incident all-cause, Alzheimer's, vascular and all-cause dementia in the UK Biobank
Supplementary Table 13. Association of APOEe4 candidate proteins with incident all-cause, Alzheimer's, vascular and all-cause dementia among women in the UK Biobank
Supplementary Table 14. Association of APOEe3 candidate proteins with incident all-cause, Alzheimer's, vascular and all-cause dementia among women in the UK Biobank
Supplementary Table 15. Association of APOEe4 candidate proteins with incident all-cause, Alzheimer's, vascular and all-cause dementia among men in the UK Biobank
Supplementary Table 16. Association of APOEe3 candidate proteins with incident all-cause, Alzheimer's, vascular and all-cause dementia among men in the UK Biobank
Supplementary Table 17. Spearman correlations between targeted ADRD biomarkers and top 20 proteins in APOEe4 analysis after adjusting age
Supplementary Table 18. Spearman correlations between targeted ADRD biomarkers and top 12 proteins in APOEe3 analysis after adjusting age
Supplementary Table 19. Brain and vascular cell-specific expression of genes coding for proteins associated with cognitive impairment versus resilient status.
Supplementary Table 20. Brain and vascular cell-specific expression of genes coding for proteins associated with resilient versus non-resilient status.

## Sheet: ST 1. WHIMS Demographics
Supplementary Table 1. Demographic and clinical characteristics of APOEe3 participants
	Non-resilient	Resilient	80+ Impaired
Group description	Age ≤ 80 and cog. impaired	Age > 80 without cog impairment	Age > 80 and cog. Impairment
N	104	405	431
Age baseline	71.1 (3.6)	70.5 (3.6)	72.2 (3.8)
Education, N (%)					153117
< High school	17 (16.4)	9 (2.2)	23 (5.4)		779	779
Highschool/GED	23 (22.1)	74 (18.3)	93 (21.7)		2693	2693
Some college	43 (41.4)	160 (39.6)	162 (37.8)		396	396
College grad	21 (20.2)	161 (39.9)	151 (35.2)		1888	1888
Time to dx or last assessment in years, mean (SD)	4.9 (3.2)	16.2 (3.7)	14.0 (4.0)		1556	1556
Prior HT use, N (%)					1379	1379
Never used (0)	51 (49.0)	222 (54.8)	222 (51.6)		161808	7312	0
Past user (1)	47 (45.2)	154 (38.0)	176 (40.9)
Current user (2)	6 (5.8)	29 (7.2)	32 (7.4)
HT randomization (HT grp), N (%)	59 (56.7)	211(52.1)	212 (49.2)
Prior Hysterectomy, N (%)	48 (46.2)	126 (31.1)	167 (38.8)
Clinical Characteristics
BMI, mean (SD)	28.49 (5.84)	28.50 (5.34)	28.27 (5.07)
Hypertension, N (%)	57 (54.8)	182 (44.9)	205 (47.6)
Diabetes, N (%)	23 (22.1)	16 (4.0)	29 (6.7)
High cholesterol, N (%)	17 (16.5)	66 (16.6)	82 (19.3)
Stroke N (%)	4 (3.85)	2 (0.49)	4 (0.93)
eGFR CKD-EPI, mean (SD)	80.6 (14.7)	79.6 (13.2)	80.0 (11.7)
Baseline 3MS	91.7 (5.6)	96.5 (3.3)	95.5 (3.7)
IncidIncident MCI, N (%)	74(71.1)		243 (56.4)
Incident dementia, N (%)	30 (28.9)		188 (43.6)

## Sheet: ST 2. Missing Proteins.
Supplementary Table 2. Percentage missing proteins in each participant subgroup
Protein	Non-Resilient (0)	Resilent (1)	Impaired After 80 (2)	Difference between	Difference between (absolute value)
	(% Missing)	(% Missing)	(% Missing)	Group 0 and 1	Group 0 and 1
GSAP	31.6514	24.3641	28.6822	7.28725	7.28725
ITGB7	18.3486	12.0482	13.4884	6.30043	6.30043
ITGAM	32.5688	26.7738	25.1163	5.79505	5.79505
WAS	40.367	35.0736	35.0388	5.29334	5.29334
PPM1B	88.5321	83.8019	82.1705	4.73024	4.73024
FAP	38.5321	34.2704	34.4186	4.2617	4.2617
FKBP1B	28.8991	24.7657	24.186	4.13335	4.13335
METAP1	53.6697	49.6653	48.8372	4.0044	4.0044
TP53	21.1009	17.1352	19.845	3.96571	3.96571
TCL1B	77.0642	73.2262	76.5891	3.83798	3.83798
G_CSF	17.8899	14.1901	19.5349	3.69981	3.69981
RASA1	70.6422	67.2021	69.6124	3.44006	3.44006
ARNT	94.0367	90.7631	90.2326	3.27365	3.27365
LYAR	74.3119	71.0843	72.093	3.22759	3.22759
MAX	27.5229	24.3641	25.7364	3.15881	3.15881
PFKM	15.5963	12.4498	14.7287	3.14653	3.14653
NXPH1	95.8716	92.7711	92.4031	3.10048	3.10048
ITGB1BP1	40.8257	37.751	37.5194	3.07468	3.07468
Beta_NGF	76.1468	73.0924	74.8837	3.05442	3.05442
VIM	13.7615	10.7095	11.4729	3.05196	3.05196
STX16	23.3945	20.3481	22.4806	3.04644	3.04644
PREB	14.6789	11.6466	15.3488	3.03231	3.03231
RRM2B	14.6789	11.6466	12.5581	3.03231	3.03231
PADI2	30.2752	27.3092	31.6279	2.96599	2.96599
CBL	12.844	9.90629	13.3333	2.93774	2.93774
AIFM1	19.2661	16.332	16.5891	2.93406	2.93406
KPNA1	82.5688	79.6519	81.8605	2.91687	2.91687
CAMKK1	21.1009	18.2062	20	2.89476	2.89476
NUB1	26.6055	23.8286	22.6357	2.77686	2.77686
SMAD1	27.0642	24.3641	22.6357	2.7001	2.7001
STXBP3	45.8716	43.2396	41.7054	2.63193	2.63193
ATP6V1F	39.9083	37.3494	36.7442	2.55886	2.55886
CSNK1D	39.4495	36.9478	35.1938	2.50175	2.50175
VASH1	30.7339	28.2463	28.9922	2.48763	2.48763
TOP2B	12.3853	9.90629	11.0078	2.47903	2.47903
PTPRJ	19.7248	17.2691	17.0543	2.45569	2.45569
COMT	9.63303	7.36278	6.51163	2.27024	2.27024
USP8	11.4679	9.23695	8.37209	2.23094	2.23094
FADD	13.3028	11.1111	10.8527	2.19164	2.19164
DUSP3	29.3578	27.1754	30.0775	2.18243	2.18243
CA5A	11.0092	8.83534	13.9535	2.17383	2.17383
SERPINB8	30.2752	28.1124	31.0078	2.16278	2.16278
RGS8	64.2202	62.249	70.0775	1.97119	1.97119
GDNF0	8.7156	6.82731	9.92248	1.88829	1.88829
IKZF2	79.3578	77.51	81.5504	1.84776	1.84776
FES	57.7982	55.9572	54.7287	1.841	1.841
MAP4K5	11.4679	9.63855	11.6279	1.82934	1.82934
ERBB2IP	14.6789	12.8514	13.4884	1.82749	1.82749
PDCD1	14.6789	12.8514	14.7287	1.82749	1.82749
PLA2G4A	24.3119	22.49	18.9147	1.82197	1.82197
PRKAB1	16.5138	14.7256	14.4186	1.78819	1.78819
MAEA	19.7248	17.9384	18.2946	1.78635	1.78635
STX6	13.7615	12.0482	15.1938	1.71328	1.71328
PRKRA	15.5963	13.9224	13.3333	1.67397	1.67397
CA6	28.4404	26.7738	23.2558	1.66661	1.66661
MUC_16	10.0917	8.43373	9.76744	1.65801	1.65801
FGR	10.0917	8.43373	9.6124	1.65801	1.65801
ST1A1	8.7156	7.09505	11.6279	1.62055	1.62055
NUDT5	24.7706	23.1593	20.155	1.61134	1.61134
PRCP	100	98.3936	97.8295	1.60643	1.60643
NRTN	71.5596	70.0134	70.5426	1.54625	1.54625
RASSF2	12.844	11.3788	13.0233	1.46519	1.46519
BID	16.055	14.5917	16.4341	1.46335	1.46335
WASF3	43.578	42.1687	41.5504	1.40931	1.40931
TDRKH	13.3028	11.9143	14.7287	1.38843	1.38843
GH2	27.0642	25.7028	26.9767	1.36141	1.36141
CASP_8	8.7156	7.36278	11.6279	1.35281	1.35281
PPIB	3.21101	1.87416	1.39535	1.33685	1.33685
FOXO1	10.5505	9.23695	10.3876	1.31351	1.31351
AGR3	51.3761	50.0669	53.9535	1.30921	1.30921
ANXA11	18.3486	17.1352	14.7287	1.21342	1.21342
YES1	9.63303	8.43373	9.45736	1.19929	1.19929
SCAMP3	16.055	14.8594	13.1783	1.19561	1.19561
PDP1	67.4312	66.2651	65.7364	1.16613	1.16613
SPINK5	36.2385	35.0736	35.0388	1.1649	1.1649
KLK12	42.6606	41.4993	43.1008	1.16122	1.16122
IL4	68.3486	67.2021	73.0233	1.14648	1.14648
CD177	5.9633	4.81928	6.04651	1.14403	1.14403
TXLNA	9.17431	8.03213	8.83721	1.14218	1.14218
VEGFA0	9.17431	8.03213	8.83721	1.14218	1.14218
CPE	9.17431	8.03213	8.83721	1.14218	1.14218
KLK13	9.17431	8.03213	8.83721	1.14218	1.14218
CEACAM1	9.17431	8.03213	8.83721	1.14218	1.14218
MSLN	9.17431	8.03213	8.83721	1.14218	1.14218
TNFSF13	9.17431	8.03213	8.83721	1.14218	1.14218
EGF	9.17431	8.03213	8.83721	1.14218	1.14218
TNFRSF6B	9.17431	8.03213	8.83721	1.14218	1.14218
SYND1	9.17431	8.03213	8.83721	1.14218	1.14218
TGFR_2	9.17431	8.03213	8.83721	1.14218	1.14218
CD48	9.17431	8.03213	8.83721	1.14218	1.14218
LY9	9.17431	8.03213	8.83721	1.14218	1.14218
IFN_gamma_R1	9.17431	8.03213	8.83721	1.14218	1.14218
ITGAV	9.17431	8.03213	8.83721	1.14218	1.14218
TRAIL0	9.17431	8.03213	8.83721	1.14218	1.14218
hK11	9.17431	8.03213	8.83721	1.14218	1.14218
GPC1	9.17431	8.03213	8.83721	1.14218	1.14218
TFPI_2	9.17431	8.03213	8.83721	1.14218	1.14218
hK8	9.17431	8.03213	8.83721	1.14218	1.14218
VEGFR_2	9.17431	8.03213	8.83721	1.14218	1.14218
LYPD3	9.17431	8.03213	8.83721	1.14218	1.14218
PODXL	9.17431	8.03213	8.83721	1.14218	1.14218
S100A4	9.17431	8.03213	8.83721	1.14218	1.14218
IGF1R	9.17431	8.03213	8.83721	1.14218	1.14218
ERBB2	9.17431	8.03213	8.83721	1.14218	1.14218
ERBB3	9.17431	8.03213	8.83721	1.14218	1.14218
SCF1	9.17431	8.03213	8.83721	1.14218	1.14218
SPARC	9.17431	8.03213	8.83721	1.14218	1.14218
GZMH	9.17431	8.03213	8.83721	1.14218	1.14218
TGF_alpha0	9.17431	8.03213	8.83721	1.14218	1.14218
FURIN	9.17431	8.03213	8.83721	1.14218	1.14218
CYR61	9.17431	8.03213	8.83721	1.14218	1.14218
hK14	9.17431	8.03213	8.83721	1.14218	1.14218
MetAP_2	9.17431	8.03213	8.83721	1.14218	1.14218
PVRL4	9.17431	8.03213	8.83721	1.14218	1.14218
FASLG	9.17431	8.03213	8.83721	1.14218	1.14218
EPHA2	9.17431	8.03213	8.83721	1.14218	1.14218
ITGB5	9.17431	8.03213	8.83721	1.14218	1.14218
Gal_1	9.17431	8.03213	8.83721	1.14218	1.14218
SEZ6L	9.17431	8.03213	8.83721	1.14218	1.14218
GPNMB0	9.17431	8.03213	8.83721	1.14218	1.14218
CAIX	9.17431	8.03213	8.83721	1.14218	1.14218
MIA	9.17431	8.03213	8.83721	1.14218	1.14218
CTSV	9.17431	8.03213	8.83721	1.14218	1.14218
CD27	9.17431	8.03213	8.83721	1.14218	1.14218
XPNPEP2	9.17431	8.03213	8.83721	1.14218	1.14218
ERBB4	9.17431	8.03213	8.83721	1.14218	1.14218
HGF0	9.17431	8.03213	8.83721	1.14218	1.14218
ADAM_8	9.17431	8.03213	8.83721	1.14218	1.14218
v5__NT	9.17431	8.03213	8.83721	1.14218	1.14218
CDKN1A	9.17431	8.03213	8.83721	1.14218	1.14218
DLL1	9.17431	8.03213	8.83721	1.14218	1.14218
MK	9.17431	8.03213	8.83721	1.14218	1.14218
ABL1	9.17431	8.03213	8.83721	1.14218	1.14218
FGF_BP1	9.17431	8.03213	8.83721	1.14218	1.14218
TLR3	9.17431	8.03213	8.83721	1.14218	1.14218
LYN	9.17431	8.03213	8.83721	1.14218	1.14218
RET	9.17431	8.03213	8.83721	1.14218	1.14218
TNFRSF19	9.17431	8.03213	8.83721	1.14218	1.14218
CRNN	9.17431	8.03213	8.83721	1.14218	1.14218
TCL1A	9.17431	8.03213	8.83721	1.14218	1.14218
CD160	9.17431	8.03213	8.83721	1.14218	1.14218
TNFRSF4	9.17431	8.03213	8.83721	1.14218	1.14218
WISP_1	9.17431	8.03213	8.83721	1.14218	1.14218
CXL17	9.17431	8.03213	8.83721	1.14218	1.14218
PPY	9.17431	8.03213	8.83721	1.14218	1.14218
S100A11	9.17431	8.03213	8.83721	1.14218	1.14218
AREG0	9.17431	8.03213	8.83721	1.14218	1.14218
ESM_1	9.17431	8.03213	8.83721	1.14218	1.14218
CD207	9.17431	8.03213	8.83721	1.14218	1.14218
ICOSLG	9.17431	8.03213	8.83721	1.14218	1.14218
WFDC2	9.17431	8.03213	8.83721	1.14218	1.14218
CXCL13	9.17431	8.03213	8.83721	1.14218	1.14218
MAD_homolog_5	9.17431	8.03213	8.83721	1.14218	1.14218
ADAM_TS_15	9.17431	8.03213	8.83721	1.14218	1.14218
CD70	9.17431	8.03213	8.83721	1.14218	1.14218
RSPO3	9.17431	8.03213	8.83721	1.14218	1.14218
FR_gamma	9.17431	8.03213	8.83721	1.14218	1.14218
VEGFR_3	9.17431	8.03213	8.83721	1.14218	1.14218
WIF_1	9.17431	8.03213	8.83721	1.14218	1.14218
GZMB	9.17431	8.03213	8.83721	1.14218	1.14218
ANXA1	9.17431	8.03213	8.83721	1.14218	1.14218
FR_alpha	9.17431	8.03213	8.83721	1.14218	1.14218
ARSB	15.5963	14.4578	15.969	1.1385	1.1385
ZBTB16	13.3028	12.1821	13.4884	1.12069	1.12069
IQGAP2	26.1468	25.0335	26.0465	1.11332	1.11332
RNF31	43.1193	42.0348	41.5504	1.08446	1.08446
DAB2	9.63303	8.5676	7.75194	1.06542	1.06542
TIGAR	9.63303	8.5676	9.14729	1.06542	1.06542
ITGB1BP2	10.5505	9.50469	13.0233	1.04577	1.04577
IL_24	88.9908	87.9518	87.907	1.03902	1.03902
NDRG1	11.4679	10.4418	12.2481	1.02612	1.02612
NFATC1	9.17431	8.166	11.4729	1.00831	1.00831
IL62	9.17431	8.166	8.83721	1.00831	1.00831
FCRLB	9.17431	8.166	8.83721	1.00831	1.00831
TACC3	16.5138	15.5288	16.2791	0.98498	0.98498
KIR3DL1	35.7798	34.8059	38.1395	0.973926	0.973926
ZBTB160	11.0092	10.0402	11.7829	0.969014	0.969014
APEX1	2.29358	1.33869	1.55039	0.95489	0.95489
VAMP5	9.63303	8.70147	12.2481	0.931555	0.931555
JUN	89.9083	89.0228	90.0775	0.885499	0.885499
OMG	9.17431	8.29987	11.3178	0.874446	0.874446
NFKBIE	9.17431	8.29987	11.3178	0.874446	0.874446
LRP1	9.17431	8.29987	9.14729	0.874446	0.874446
SERPINA9	9.17431	8.29987	9.14729	0.874446	0.874446
LHB	9.17431	8.29987	9.14729	0.874446	0.874446
TRIM5	13.3028	12.4498	13.7984	0.852953	0.852953
PPP1R2	1.37615	0.535475	0.465116	0.840672	0.840672
SLAMF1	42.2018	41.3655	41.0853	0.836373	0.836373
BTC	29.8165	29.0495	27.7519	0.766982	0.766982
SLITRK6	9.17431	8.43373	11.4729	0.740577	0.740577
ARHGAP1	9.17431	8.43373	11.4729	0.740577	0.740577
SULT2A1	9.17431	8.43373	11.3178	0.740577	0.740577
CRX	56.422	55.6894	58.2946	0.732594	0.732594
PXN	10.0917	9.37082	10.8527	0.720927	0.720927
CALR	20.6422	19.9465	20	0.695749	0.695749
IL33	92.6606	91.9679	93.7984	0.692679	0.692679
EDIL3	92.6606	91.9679	90.6977	0.692679	0.692679
KAZALD1	8.7156	8.03213	11.1628	0.683468	0.683468
FLI1	15.1376	14.4578	16.7442	0.679783	0.679783
INPPL1	9.63303	8.96921	9.6124	0.663817	0.663817
STX8	9.63303	8.96921	9.92248	0.663817	0.663817
HSP90B1	76.1468	75.502	78.4496	0.644781	0.644781
PSP_D	1.83486	1.20482	1.08527	0.630043	0.630043
METAP1D	9.17431	8.5676	11.4729	0.606708	0.606708
CRH	9.17431	8.5676	9.76744	0.606708	0.606708
ATP6AP2	9.17431	8.5676	9.45736	0.606708	0.606708
BCL2L11	8.7156	8.166	11.1628	0.549599	0.549599
PRDX6	8.7156	8.166	11.1628	0.549599	0.549599
ATG4A	8.7156	8.166	11.3178	0.549599	0.549599
BNP	18.3486	17.8046	21.0853	0.544072	0.544072
ANXA4	31.1927	30.656	25.8915	0.536703	0.536703
MVK	9.63303	9.10308	9.76744	0.529949	0.529949
CA13	0.917431	0.401606	0.465116	0.515825	0.515825
TYMP	0.917431	0.401606	0.465116	0.515825	0.515825
CHRDL2	0.917431	0.401606	0.465116	0.515825	0.515825
AZU1	33.0275	32.5301	31.7829	0.497402	0.497402
IL2	99.5413	99.0629	99.6899	0.478366	0.478366
CXCL12	15.5963	15.1272	15.3488	0.469155	0.469155
AXIN1	6.88073	6.4257	10.8527	0.455031	0.455031
CD69	1.37615	0.937082	0.465116	0.439065	0.439065
ARHGEF12	8.7156	8.29987	11.3178	0.41573	0.41573
PROK1	8.7156	8.29987	11.3178	0.41573	0.41573
BCR	8.7156	8.29987	11.3178	0.41573	0.41573
DSG4	8.7156	8.29987	9.14729	0.41573	0.41573
CLEC1A	8.7156	8.29987	9.14729	0.41573	0.41573
AMN	8.7156	8.29987	9.14729	0.41573	0.41573
PGF0	8.7156	8.29987	9.14729	0.41573	0.41573
ENAH	8.7156	8.29987	9.14729	0.41573	0.41573
PDGFC	8.7156	8.29987	9.14729	0.41573	0.41573
DPP6	8.7156	8.29987	9.14729	0.41573	0.41573
BAMBI	8.7156	8.29987	9.14729	0.41573	0.41573
NUCB2	8.7156	8.29987	9.14729	0.41573	0.41573
ST3GAL1	8.7156	8.29987	9.14729	0.41573	0.41573
CA14	8.7156	8.29987	9.14729	0.41573	0.41573
CA12	8.7156	8.29987	9.14729	0.41573	0.41573
PLIN1	8.7156	8.29987	9.14729	0.41573	0.41573
KIM10	8.7156	8.29987	9.14729	0.41573	0.41573
GALNT10	8.7156	8.29987	9.14729	0.41573	0.41573
PON2	8.7156	8.29987	9.14729	0.41573	0.41573
NPPC	8.7156	8.29987	9.14729	0.41573	0.41573
PLXDC1	8.7156	8.29987	9.14729	0.41573	0.41573
ENTPD60	8.7156	8.29987	9.30233	0.41573	0.41573
RARRES1	8.7156	8.29987	9.14729	0.41573	0.41573
CALCA	8.7156	8.29987	9.14729	0.41573	0.41573
PTN	8.7156	8.29987	9.14729	0.41573	0.41573
NCF2	8.7156	8.29987	9.14729	0.41573	0.41573
CNTN2	8.7156	8.29987	9.14729	0.41573	0.41573
PVALB	8.7156	8.29987	9.14729	0.41573	0.41573
ARG1	83.945	83.5341	80	0.410818	0.410818
GHRL	3.21101	2.81124	2.94574	0.399764	0.399764
MESDC2	0.917431	0.535475	0.620155	0.381956	0.381956
STK4	7.33945	6.96118	10.5426	0.378271	0.378271
KIM1	7.33945	6.96118	10.5426	0.378271	0.378271
NPM1	13.7615	13.3869	15.969	0.374587	0.374587
SLAMF8	9.17431	8.83534	12.093	0.338971	0.338971
HPGDS	9.17431	8.83534	9.76744	0.338971	0.338971
FOSB	15.5963	15.261	15.5039	0.335286	0.335286
IL_1_alpha	97.2477	96.921	97.0543	0.326689	0.326689
SPON1	0.458716	0.133869	0.465116	0.324847	0.324847
PDGF_subunit_A	0.458716	0.133869	0.310078	0.324847	0.324847
NMNAT1	6.88073	6.55957	9.6124	0.321162	0.321162
NRP2	6.88073	6.55957	9.6124	0.321162	0.321162
CADM3	6.88073	6.55957	9.6124	0.321162	0.321162
UNC5C	6.88073	6.55957	9.6124	0.321162	0.321162
VWC2	6.88073	6.55957	9.6124	0.321162	0.321162
Siglec_9	6.88073	6.55957	9.6124	0.321162	0.321162
CLM_6	6.88073	6.55957	9.6124	0.321162	0.321162
EZR	6.88073	6.55957	9.6124	0.321162	0.321162
SMOC2	6.88073	6.55957	9.6124	0.321162	0.321162
NBL1	6.88073	6.55957	9.6124	0.321162	0.321162
EFNA4	6.88073	6.55957	9.6124	0.321162	0.321162
SCARB2	6.88073	6.55957	9.6124	0.321162	0.321162
NCAN	6.88073	6.55957	9.6124	0.321162	0.321162
PRTG	6.88073	6.55957	9.6124	0.321162	0.321162
ROBO2	6.88073	6.55957	9.6124	0.321162	0.321162
CRTAM	6.88073	6.55957	9.6124	0.321162	0.321162
RGMA	6.88073	6.55957	9.6124	0.321162	0.321162
PLXNB3	6.88073	6.55957	9.6124	0.321162	0.321162
CPA2	6.88073	6.55957	9.6124	0.321162	0.321162
CD38	6.88073	6.55957	9.6124	0.321162	0.321162
SMPD1	6.88073	6.55957	9.6124	0.321162	0.321162
MSR1	6.88073	6.55957	9.76744	0.321162	0.321162
Alpha_2_MRAP	6.88073	6.55957	9.6124	0.321162	0.321162
sFRP_3	6.88073	6.55957	9.6124	0.321162	0.321162
EPHB6	6.88073	6.55957	9.6124	0.321162	0.321162
RGMB	6.88073	6.55957	9.6124	0.321162	0.321162
SIGLEC1	6.88073	6.55957	9.6124	0.321162	0.321162
CNTN5	6.88073	6.55957	9.6124	0.321162	0.321162
ADAM_22	6.88073	6.55957	9.6124	0.321162	0.321162
CLEC1B	6.88073	6.55957	9.6124	0.321162	0.321162
MATN3	6.88073	6.55957	9.6124	0.321162	0.321162
RSPO1	6.88073	6.55957	9.6124	0.321162	0.321162
LXN	6.88073	6.55957	9.6124	0.321162	0.321162
gal_8	6.88073	6.55957	9.6124	0.321162	0.321162
BCAN	6.88073	6.55957	9.6124	0.321162	0.321162
LAYN	6.88073	6.55957	9.6124	0.321162	0.321162
GDF_8	6.88073	6.55957	9.6124	0.321162	0.321162
THY_1	6.88073	6.55957	9.6124	0.321162	0.321162
WFIKKN1	6.88073	6.55957	9.6124	0.321162	0.321162
TMPRSS5	6.88073	6.55957	9.6124	0.321162	0.321162
CDH3	6.88073	6.55957	9.6124	0.321162	0.321162
GFR_alpha_1	6.88073	6.55957	9.6124	0.321162	0.321162
GM_CSF_R_alpha	6.88073	6.55957	9.6124	0.321162	0.321162
Beta_NGF0	6.88073	6.55957	9.6124	0.321162	0.321162
SCARA5	6.88073	6.55957	9.6124	0.321162	0.321162
CD200	6.88073	6.55957	9.6124	0.321162	0.321162
NTRK2	6.88073	6.55957	9.6124	0.321162	0.321162
GZMA	6.88073	6.55957	9.6124	0.321162	0.321162
DRAXIN	6.88073	6.55957	9.6124	0.321162	0.321162
SCARF2	6.88073	6.55957	9.6124	0.321162	0.321162
GDNFR_alpha_3	6.88073	6.55957	9.6124	0.321162	0.321162
PVR	6.88073	6.55957	9.6124	0.321162	0.321162
TNFRSF12A	6.88073	6.55957	9.6124	0.321162	0.321162
SKR3	6.88073	6.55957	9.6124	0.321162	0.321162
FLRT2	6.88073	6.55957	9.6124	0.321162	0.321162
CPM	6.88073	6.55957	9.6124	0.321162	0.321162
CLEC10A	6.88073	6.55957	9.6124	0.321162	0.321162
GCP5	6.88073	6.55957	9.6124	0.321162	0.321162
BMP_4	6.88073	6.55957	9.6124	0.321162	0.321162
FcRL2	6.88073	6.55957	9.6124	0.321162	0.321162
MDGA1	6.88073	6.55957	9.6124	0.321162	0.321162
IL_5R_alpha	6.88073	6.55957	9.6124	0.321162	0.321162
PDGF_R_alpha	6.88073	6.55957	9.6124	0.321162	0.321162
CTSC	6.88073	6.55957	9.6124	0.321162	0.321162
CDH6	6.88073	6.55957	9.6124	0.321162	0.321162
DDR1	6.88073	6.55957	9.6124	0.321162	0.321162
JAM_B	6.88073	6.55957	9.6124	0.321162	0.321162
CTSS	6.88073	6.55957	9.6124	0.321162	0.321162
N_CDase	6.88073	6.55957	9.6124	0.321162	0.321162
NAAA	6.88073	6.55957	9.6124	0.321162	0.321162
N2DL_2	6.88073	6.55957	9.6124	0.321162	0.321162
PLXNB1	6.88073	6.55957	9.6124	0.321162	0.321162
TNFRSF21	6.88073	6.55957	9.6124	0.321162	0.321162
CLM_1	6.88073	6.55957	9.6124	0.321162	0.321162
SPOCK1	6.88073	6.55957	9.6124	0.321162	0.321162
IL12	6.88073	6.55957	9.6124	0.321162	0.321162
Dkk_4	6.88073	6.55957	9.6124	0.321162	0.321162
EDA2R	6.88073	6.55957	9.6124	0.321162	0.321162
LAT	6.88073	6.55957	9.6124	0.321162	0.321162
NTRK3	6.88073	6.55957	9.6124	0.321162	0.321162
MANF	6.88073	6.55957	9.6124	0.321162	0.321162
TN_R	6.88073	6.55957	9.6124	0.321162	0.321162
CD200R1	6.88073	6.55957	9.6124	0.321162	0.321162
Nr_CAM	6.88073	6.55957	9.6124	0.321162	0.321162
KYNU	6.88073	6.55957	9.6124	0.321162	0.321162
NBN	10.0917	9.77242	10.0775	0.31932	0.31932
IL_2RB	76.6055	76.3052	78.9147	0.300284	0.300284
CAPG	8.7156	8.43373	9.30233	0.281861	0.281861
BANK1	8.7156	8.43373	9.30233	0.281861	0.281861
FABP9	8.7156	8.43373	9.30233	0.281861	0.281861
MIC_A_B	9.63303	9.37082	10.6977	0.262211	0.262211
COL4A1	12.844	12.5837	15.5039	0.260369	0.260369
PTPN6	12.844	12.5837	9.92248	0.260369	0.260369
SNAP23	0.917431	0.669344	0.465116	0.248087	0.248087
DPP7	0.917431	0.669344	0.775194	0.248087	0.248087
SLITRK2	8.25688	8.03213	11.1628	0.224752	0.224752
LRRN1	8.25688	8.03213	11.1628	0.224752	0.224752
SORCS2	8.25688	8.03213	11.1628	0.224752	0.224752
FAM19A5	8.25688	8.03213	11.1628	0.224752	0.224752
BGN	8.25688	8.03213	11.1628	0.224752	0.224752
AMIGO2	8.25688	8.03213	11.1628	0.224752	0.224752
SIGLEC10	8.25688	8.03213	11.1628	0.224752	0.224752
CFC1	8.25688	8.03213	11.1628	0.224752	0.224752
SKAP1	8.25688	8.03213	11.1628	0.224752	0.224752
MRC2	8.25688	8.03213	11.1628	0.224752	0.224752
GALNT2	8.25688	8.03213	11.1628	0.224752	0.224752
GFRA2	8.25688	8.03213	11.1628	0.224752	0.224752
SIGLEC6	8.25688	8.03213	11.1628	0.224752	0.224752
MOG	8.25688	8.03213	11.1628	0.224752	0.224752
GKN1	8.25688	8.03213	11.1628	0.224752	0.224752
DCBLD2	8.25688	8.03213	11.1628	0.224752	0.224752
SEMA4C	8.25688	8.03213	11.1628	0.224752	0.224752
CPXM1	8.25688	8.03213	11.1628	0.224752	0.224752
CDNF	8.25688	8.03213	11.1628	0.224752	0.224752
BOC0	8.25688	8.03213	11.1628	0.224752	0.224752
LRMP	8.25688	8.03213	11.1628	0.224752	0.224752
FGF_210	8.25688	8.03213	11.1628	0.224752	0.224752
SEZ6L2	8.25688	8.03213	11.1628	0.224752	0.224752
PODXL2	8.25688	8.03213	11.1628	0.224752	0.224752
LGALS7	8.25688	8.03213	11.3178	0.224752	0.224752
OPTC	8.25688	8.03213	11.1628	0.224752	0.224752
PCDH17	8.25688	8.03213	11.1628	0.224752	0.224752
HS6ST1	8.25688	8.03213	11.1628	0.224752	0.224752
TNFRSF10A0	8.25688	8.03213	11.1628	0.224752	0.224752
IGSF3	8.25688	8.03213	11.1628	0.224752	0.224752
HS3ST3B1	8.25688	8.03213	11.3178	0.224752	0.224752
CRISP2	8.25688	8.03213	11.1628	0.224752	0.224752
WNT9A	8.25688	8.03213	11.1628	0.224752	0.224752
DNAJB1	8.25688	8.03213	11.1628	0.224752	0.224752
VEGFD0	8.25688	8.03213	11.1628	0.224752	0.224752
ZBTB17	8.25688	8.03213	11.1628	0.224752	0.224752
MAP2K6	8.25688	8.03213	11.1628	0.224752	0.224752
ENTPD6	8.25688	8.03213	11.3178	0.224752	0.224752
IL17RB	8.25688	8.03213	11.3178	0.224752	0.224752
GCNT1	8.25688	8.03213	11.1628	0.224752	0.224752
IL7R	3.66972	3.48059	1.55039	0.189136	0.189136
ADAM_23	6.88073	6.69344	9.76744	0.187294	0.187294
NEP	6.88073	6.69344	9.6124	0.187294	0.187294
36678	88.5321	88.3534	87.7519	0.178696	0.178696
GNLY	3.21101	3.07898	3.41085	0.132027	0.132027
GDNF	6.42202	6.29183	11.0078	0.130184	0.130184
IFN_gamma	6.42202	6.29183	10.5426	0.130184	0.130184
DCTN2	17.8899	17.8046	18.6047	0.0853567	0.0853567
MAPT	99.5413	99.4645	99.3798	0.0767596	0.0767596
LAT2	9.17431	9.10308	9.6124	0.0712329	0.0712329
RPS6KB1	18.8073	18.7416	19.0698	0.0657063	0.0657063
CLMP	0.458716	0.401606	0.465116	0.0571092	0.0571092
LRIG1	0.458716	0.401606	0.465116	0.0571092	0.0571092
NPTXR	0.458716	0.401606	0.465116	0.0571092	0.0571092
THOP1	0.458716	0.401606	0.465116	0.0571092	0.0571092
CTSO	0.458716	0.401606	0.465116	0.0571092	0.0571092
FCRL1	0.458716	0.401606	0.465116	0.0571092	0.0571092
CD164	0.458716	0.401606	0.465116	0.0571092	0.0571092
DDC	0.458716	0.401606	0.465116	0.0571092	0.0571092
ACP6	0.458716	0.401606	0.465116	0.0571092	0.0571092
TFF2	0.458716	0.401606	0.465116	0.0571092	0.0571092
ANGPT2	0.458716	0.401606	0.465116	0.0571092	0.0571092
CD2AP	0.458716	0.401606	0.465116	0.0571092	0.0571092
CLEC5A	0.458716	0.401606	0.465116	0.0571092	0.0571092
TINAGL1	0.458716	0.401606	0.465116	0.0571092	0.0571092
ENO2	0.458716	0.401606	0.465116	0.0571092	0.0571092
NADK	0.458716	0.401606	0.465116	0.0571092	0.0571092
SERPINB6	0.458716	0.401606	0.465116	0.0571092	0.0571092
CDHR5	0.458716	0.401606	0.465116	0.0571092	0.0571092
CCDC80	0.458716	0.401606	0.465116	0.0571092	0.0571092
SEMA3F	0.458716	0.401606	0.465116	0.0571092	0.0571092
KLK10	0.458716	0.401606	0.465116	0.0571092	0.0571092
PILRB	0.458716	0.401606	0.465116	0.0571092	0.0571092
ANGPTL1	0.458716	0.401606	0.465116	0.0571092	0.0571092
APLP1	0.458716	0.401606	0.465116	0.0571092	0.0571092
ADGRG2	0.458716	0.401606	0.465116	0.0571092	0.0571092
LILRA5	0.458716	0.401606	0.465116	0.0571092	0.0571092
CD79B	0.458716	0.401606	0.465116	0.0571092	0.0571092
SIGLEC7	0.458716	0.401606	0.465116	0.0571092	0.0571092
QDPR	0.458716	0.401606	0.465116	0.0571092	0.0571092
CLSTN2	0.458716	0.401606	0.465116	0.0571092	0.0571092
CLUL1	0.458716	0.401606	0.465116	0.0571092	0.0571092
NOMO1	0.458716	0.401606	0.465116	0.0571092	0.0571092
SOST	0.458716	0.401606	0.465116	0.0571092	0.0571092
FAM3C	0.458716	0.401606	0.465116	0.0571092	0.0571092
LRP11	0.458716	0.401606	0.465116	0.0571092	0.0571092
ADGRE2	0.458716	0.401606	0.465116	0.0571092	0.0571092
ENPP7	0.458716	0.401606	0.465116	0.0571092	0.0571092
MCFD2	0.458716	0.401606	0.465116	0.0571092	0.0571092
REG4	0.458716	0.401606	0.465116	0.0571092	0.0571092
SUMF2	0.458716	0.401606	0.465116	0.0571092	0.0571092
CANT1	0.458716	0.401606	0.465116	0.0571092	0.0571092
CD1C	0.458716	0.401606	0.465116	0.0571092	0.0571092
GAL	0.458716	0.401606	0.465116	0.0571092	0.0571092
CDH2	0.458716	0.401606	0.465116	0.0571092	0.0571092
TYRO3	0.458716	0.401606	0.465116	0.0571092	0.0571092
CRKL	0.458716	0.401606	0.465116	0.0571092	0.0571092
IGFBPL1	0.458716	0.401606	0.465116	0.0571092	0.0571092
VCAN	0.458716	0.401606	0.465116	0.0571092	0.0571092
BAG6	0.458716	0.401606	0.465116	0.0571092	0.0571092
NECTIN2	0.458716	0.401606	0.465116	0.0571092	0.0571092
SDC4	0.458716	0.401606	0.465116	0.0571092	0.0571092
PAG1	0.458716	0.401606	0.465116	0.0571092	0.0571092
KYAT1	0.458716	0.401606	0.465116	0.0571092	0.0571092
NPDC1	0.458716	0.401606	0.465116	0.0571092	0.0571092
METRNL	0.458716	0.401606	0.465116	0.0571092	0.0571092
ROR1	0.458716	0.401606	0.465116	0.0571092	0.0571092
NT_proBNP0	0.458716	0.401606	0.465116	0.0571092	0.0571092
EGFL7	13.3028	13.253	13.9535	0.0497402	0.0497402
GRAP2	1.37615	1.33869	1.55039	0.0374587	0.0374587
ALDH1A1	1.37615	1.33869	1.39535	0.0374587	0.0374587
UBE2F	95.8716	95.8501	95.0388	0.0214927	0.0214927
CXCL1	8.7156	8.70147	11.1628	0.0141238	0.0141238
ENTPD2	8.7156	8.70147	9.14729	0.0141238	0.0141238
IL_17A	9.63303	9.63855	13.6434	-0.00552669	0.00552669
IL_17C	28.8991	28.9157	32.4031	-0.0165801	0.0165801
HAGH	7.33945	7.36278	9.92248	-0.0233349	0.0233349
DDAH1	8.25688	8.29987	11.1628	-0.0429854	0.0429854
CLSTN3	8.25688	8.29987	11.1628	-0.0429854	0.0429854
FGF_5	9.17431	9.23695	12.8682	-0.0626359	0.0626359
TMSB10	0.458716	0.535475	0.465116	-0.0767596	0.0767596
SNAP29	0.458716	0.535475	0.465116	-0.0767596	0.0767596
MSMB	0.458716	0.535475	0.775194	-0.0767596	0.0767596
ANGPTL7	0.458716	0.535475	0.465116	-0.0767596	0.0767596
TXNDC5	0.458716	0.535475	0.465116	-0.0767596	0.0767596
BMP_6	6.88073	6.96118	10.5426	-0.0804441	0.0804441
ANGPT1	6.88073	6.96118	10.5426	-0.0804441	0.0804441
ADM	6.88073	6.96118	10.6977	-0.0804441	0.0804441
CD40_L	6.88073	6.96118	10.5426	-0.0804441	0.0804441
SLAMF7	6.88073	6.96118	10.5426	-0.0804441	0.0804441
PGF	6.88073	6.96118	10.5426	-0.0804441	0.0804441
ADAM_TS13	6.88073	6.96118	10.5426	-0.0804441	0.0804441
BOC	6.88073	6.96118	10.5426	-0.0804441	0.0804441
IL_4RA	6.88073	6.96118	10.5426	-0.0804441	0.0804441
SRC	6.88073	6.96118	10.5426	-0.0804441	0.0804441
IL6	6.88073	6.96118	10.5426	-0.0804441	0.0804441
TNFRSF10A	6.88073	6.96118	10.5426	-0.0804441	0.0804441
IDUA	6.88073	6.96118	10.5426	-0.0804441	0.0804441
TNFRSF11A	6.88073	6.96118	10.5426	-0.0804441	0.0804441
PAR_1	6.88073	6.96118	10.5426	-0.0804441	0.0804441
TRAIL_R2	6.88073	6.96118	10.5426	-0.0804441	0.0804441
PRSS27	6.88073	6.96118	10.5426	-0.0804441	0.0804441
TIE2	6.88073	6.96118	10.5426	-0.0804441	0.0804441
TF	6.88073	6.96118	10.8527	-0.0804441	0.0804441
IL1RL2	6.88073	6.96118	10.5426	-0.0804441	0.0804441
PDGF_subunit_B	6.88073	6.96118	10.5426	-0.0804441	0.0804441
IL_27	6.88073	6.96118	10.5426	-0.0804441	0.0804441
IL_17D	6.88073	6.96118	10.5426	-0.0804441	0.0804441
Gal_9	6.88073	6.96118	10.5426	-0.0804441	0.0804441
SCF	6.88073	6.96118	10.5426	-0.0804441	0.0804441
IL18	6.88073	6.96118	10.5426	-0.0804441	0.0804441
FGF_21	6.88073	6.96118	10.5426	-0.0804441	0.0804441
PIgR	6.88073	6.96118	10.5426	-0.0804441	0.0804441
RAGE	6.88073	6.96118	10.5426	-0.0804441	0.0804441
SOD2	6.88073	6.96118	10.5426	-0.0804441	0.0804441
CTRC	6.88073	6.96118	10.5426	-0.0804441	0.0804441
FGF_23	6.88073	6.96118	10.5426	-0.0804441	0.0804441
SPON2	6.88073	6.96118	10.5426	-0.0804441	0.0804441
GH	6.88073	6.96118	10.5426	-0.0804441	0.0804441
FS	6.88073	6.96118	10.5426	-0.0804441	0.0804441
GLO1	6.88073	6.96118	10.5426	-0.0804441	0.0804441
CD84	6.88073	6.96118	10.5426	-0.0804441	0.0804441
PAPPA	6.88073	6.96118	10.5426	-0.0804441	0.0804441
SERPINA12	6.88073	6.96118	10.5426	-0.0804441	0.0804441
REN	6.88073	6.96118	10.5426	-0.0804441	0.0804441
DECR1	6.88073	6.96118	10.5426	-0.0804441	0.0804441
MERTK	6.88073	6.96118	10.5426	-0.0804441	0.0804441
THBS2	6.88073	6.96118	10.5426	-0.0804441	0.0804441
TM	6.88073	6.96118	10.5426	-0.0804441	0.0804441
VSIG2	6.88073	6.96118	10.5426	-0.0804441	0.0804441
AMBP	6.88073	6.96118	10.5426	-0.0804441	0.0804441
PRELP	6.88073	6.96118	10.5426	-0.0804441	0.0804441
HO_1	6.88073	6.96118	10.5426	-0.0804441	0.0804441
XCL1	6.88073	6.96118	10.5426	-0.0804441	0.0804441
IL16	6.88073	6.96118	10.5426	-0.0804441	0.0804441
SORT1	6.88073	6.96118	10.5426	-0.0804441	0.0804441
PTX3	6.88073	6.96118	10.5426	-0.0804441	0.0804441
PSGL_1	6.88073	6.96118	10.5426	-0.0804441	0.0804441
CCL17	6.88073	6.96118	10.5426	-0.0804441	0.0804441
CCL3	6.88073	6.96118	10.5426	-0.0804441	0.0804441
MMP7	6.88073	6.96118	10.5426	-0.0804441	0.0804441
DCN	6.88073	6.96118	10.5426	-0.0804441	0.0804441
Dkk_1	6.88073	6.96118	10.5426	-0.0804441	0.0804441
LPL	6.88073	6.96118	10.5426	-0.0804441	0.0804441
PRSS8	6.88073	6.96118	10.5426	-0.0804441	0.0804441
AGRP	6.88073	6.96118	10.5426	-0.0804441	0.0804441
HB_EGF	6.88073	6.96118	10.5426	-0.0804441	0.0804441
GDF_2	6.88073	6.96118	10.5426	-0.0804441	0.0804441
FABP2	6.88073	6.96118	10.5426	-0.0804441	0.0804441
THPO	6.88073	6.96118	10.5426	-0.0804441	0.0804441
MARCO	6.88073	6.96118	10.5426	-0.0804441	0.0804441
GT	6.88073	6.96118	10.6977	-0.0804441	0.0804441
MMP12	6.88073	6.96118	10.5426	-0.0804441	0.0804441
ACE2	6.88073	6.96118	10.5426	-0.0804441	0.0804441
PD_L2	6.88073	6.96118	10.5426	-0.0804441	0.0804441
CTSL1	6.88073	6.96118	10.5426	-0.0804441	0.0804441
hOSCAR	6.88073	6.96118	10.5426	-0.0804441	0.0804441
TNFRSF13B	6.88073	6.96118	10.5426	-0.0804441	0.0804441
TGM2	6.88073	6.96118	10.5426	-0.0804441	0.0804441
LEP	6.88073	6.96118	10.5426	-0.0804441	0.0804441
HSP_27	6.88073	6.96118	10.5426	-0.0804441	0.0804441
CD4	6.88073	6.96118	10.5426	-0.0804441	0.0804441
NEMO	6.88073	6.96118	10.5426	-0.0804441	0.0804441
VEGFD	6.88073	6.96118	10.5426	-0.0804441	0.0804441
HAOX1	6.88073	6.96118	10.5426	-0.0804441	0.0804441
NINJ1	8.7156	8.83534	12.4031	-0.119745	0.119745
TMPRSS15	8.7156	8.83534	9.92248	-0.119745	0.119745
TNFRSF14	0	0.133869	0.310078	-0.133869	0.133869
LDL_receptor	0	0.133869	0.310078	-0.133869	0.133869
ITGB2	0	0.133869	0.310078	-0.133869	0.133869
IL_17RA	0	0.133869	0.310078	-0.133869	0.133869
TNF_R2	0	0.133869	0.310078	-0.133869	0.133869
MMP_9	0	0.133869	0.310078	-0.133869	0.133869
EPHB4	0	0.133869	0.310078	-0.133869	0.133869
IL2_RA	0	0.133869	0.310078	-0.133869	0.133869
OPG	0	0.133869	0.310078	-0.133869	0.133869
ALCAM	0	0.133869	0.310078	-0.133869	0.133869
TFF3	0	0.133869	0.310078	-0.133869	0.133869
SELP	0	0.133869	0.310078	-0.133869	0.133869
MCP_1	0	0.133869	0.310078	-0.133869	0.133869
CD163	0	0.133869	0.310078	-0.133869	0.133869
Gal_3	0	0.133869	0.310078	-0.133869	0.133869
GRN	0	0.133869	0.310078	-0.133869	0.133869
PLC	0	0.133869	0.310078	-0.133869	0.133869
LTBR	0	0.133869	0.310078	-0.133869	0.133869
Notch_3	0	0.133869	0.310078	-0.133869	0.133869
TIMP4	0	0.133869	0.310078	-0.133869	0.133869
CNTN1	0	0.133869	0.310078	-0.133869	0.133869
CDH5	0	0.133869	0.310078	-0.133869	0.133869
TLT_2	0	0.133869	0.310078	-0.133869	0.133869
FABP4	0	0.133869	0.310078	-0.133869	0.133869
TFPI	0	0.133869	0.310078	-0.133869	0.133869
PAI	0	0.133869	0.310078	-0.133869	0.133869
CCL24	0	0.133869	0.310078	-0.133869	0.133869
TR	0	0.133869	0.310078	-0.133869	0.133869
TNFRSF10C	0	0.133869	0.310078	-0.133869	0.133869
GDF_15	0	0.133869	0.310078	-0.133869	0.133869
SELE	0	0.133869	0.310078	-0.133869	0.133869
DLK_1	0	0.133869	0.310078	-0.133869	0.133869
CXCL16	0	0.133869	0.310078	-0.133869	0.133869
IL_6RA	0	0.133869	0.310078	-0.133869	0.133869
RETN	0	0.133869	0.310078	-0.133869	0.133869
IGFBP_1	0	0.133869	0.310078	-0.133869	0.133869
TR_AP	0	0.133869	0.310078	-0.133869	0.133869
GP6	0	0.133869	0.310078	-0.133869	0.133869
Ep_CAM	0	0.133869	0.310078	-0.133869	0.133869
AP_N	0	0.133869	0.310078	-0.133869	0.133869
AXL	0	0.133869	0.310078	-0.133869	0.133869
IL_1RT1	0	0.133869	0.310078	-0.133869	0.133869
MMP_2	0	0.133869	0.310078	-0.133869	0.133869
FAS	0	0.133869	0.310078	-0.133869	0.133869
MB	0	0.133869	0.310078	-0.133869	0.133869
TNFSF13B	0	0.133869	0.310078	-0.133869	0.133869
PCSK9	0	0.133869	0.310078	-0.133869	0.133869
U_PAR	0	0.133869	0.310078	-0.133869	0.133869
OPN	0	0.133869	0.310078	-0.133869	0.133869
PGLYRP1	0	0.133869	0.310078	-0.133869	0.133869
CPA1	0	0.133869	0.310078	-0.133869	0.133869
JAM_A	0	0.133869	0.310078	-0.133869	0.133869
Gal_4	0	0.133869	0.310078	-0.133869	0.133869
IL_1RT2	0	0.133869	0.310078	-0.133869	0.133869
SHPS_1	0	0.133869	0.310078	-0.133869	0.133869
CCL15	0	0.133869	0.310078	-0.133869	0.133869
CASP_3	0	0.133869	0.310078	-0.133869	0.133869
uPA	0	0.133869	0.310078	-0.133869	0.133869
CPB1	0	0.133869	0.310078	-0.133869	0.133869
CHI3L1	0	0.133869	0.310078	-0.133869	0.133869
ST2	0	0.133869	0.310078	-0.133869	0.133869
t_PA	0	0.133869	0.310078	-0.133869	0.133869
SCGB3A2	0	0.133869	0.310078	-0.133869	0.133869
EGFR	0	0.133869	0.310078	-0.133869	0.133869
IGFBP_7	0	0.133869	0.310078	-0.133869	0.133869
CD93	0	0.133869	0.310078	-0.133869	0.133869
IL_18BP	0	0.133869	0.310078	-0.133869	0.133869
COL1A1	0	0.133869	0.310078	-0.133869	0.133869
PON3	0	0.133869	0.310078	-0.133869	0.133869
MMP_3	0	0.133869	0.310078	-0.133869	0.133869
RARRES2	0	0.133869	0.310078	-0.133869	0.133869
ICAM_2	0	0.133869	0.310078	-0.133869	0.133869
TNF_R1	0	0.133869	0.310078	-0.133869	0.133869
IGFBP_2	0	0.133869	0.310078	-0.133869	0.133869
vWF	0	0.133869	0.310078	-0.133869	0.133869
PECAM_1	0	0.133869	0.310078	-0.133869	0.133869
MEPE	0	0.133869	0.310078	-0.133869	0.133869
CCL16	0	0.133869	0.310078	-0.133869	0.133869
FCGR2A	0.917431	1.07095	0.310078	-0.153519	0.153519
SPINT2	1.83486	2.00803	1.55039	-0.17317	0.17317
ICA1	21.1009	21.2851	20.6202	-0.184223	0.184223
IL8	5.9633	6.15797	10.5426	-0.194662	0.194662
VEGFA	5.9633	6.15797	10.5426	-0.194662	0.194662
CD8A	5.9633	6.15797	10.5426	-0.194662	0.194662
CDCP1	5.9633	6.15797	10.5426	-0.194662	0.194662
CD244	5.9633	6.15797	10.5426	-0.194662	0.194662
IL7	5.9633	6.15797	10.5426	-0.194662	0.194662
OPG0	5.9633	6.15797	10.5426	-0.194662	0.194662
LAP_TGF_beta_1	5.9633	6.15797	10.5426	-0.194662	0.194662
uPA0	5.9633	6.15797	10.5426	-0.194662	0.194662
IL61	5.9633	6.15797	10.5426	-0.194662	0.194662
MCP_10	5.9633	6.15797	10.5426	-0.194662	0.194662
CXCL11	5.9633	6.15797	10.5426	-0.194662	0.194662
TRAIL	5.9633	6.15797	10.5426	-0.194662	0.194662
CXCL9	5.9633	6.15797	10.5426	-0.194662	0.194662
CST5	5.9633	6.15797	10.5426	-0.194662	0.194662
OSM	5.9633	6.15797	10.5426	-0.194662	0.194662
CXCL10	5.9633	6.15797	10.5426	-0.194662	0.194662
CCL4	5.9633	6.15797	10.5426	-0.194662	0.194662
CD6	5.9633	6.15797	10.5426	-0.194662	0.194662
SCF0	5.9633	6.15797	10.5426	-0.194662	0.194662
IL180	5.9633	6.15797	10.5426	-0.194662	0.194662
TGF_alpha	5.9633	6.15797	10.5426	-0.194662	0.194662
MCP_4	5.9633	6.15797	10.5426	-0.194662	0.194662
CCL110	5.9633	6.15797	10.5426	-0.194662	0.194662
TNFSF14	5.9633	6.15797	10.5426	-0.194662	0.194662
FGF_230	5.9633	6.15797	10.5426	-0.194662	0.194662
MMP_1	5.9633	6.15797	10.5426	-0.194662	0.194662
LIF_R	5.9633	6.15797	10.5426	-0.194662	0.194662
FGF_211	5.9633	6.15797	10.6977	-0.194662	0.194662
CCL19	5.9633	6.15797	10.5426	-0.194662	0.194662
IL_15RA	5.9633	6.15797	10.6977	-0.194662	0.194662
IL_10RB	5.9633	6.15797	10.5426	-0.194662	0.194662
IL_18R1	5.9633	6.15797	10.5426	-0.194662	0.194662
PD_L1	5.9633	6.15797	10.5426	-0.194662	0.194662
CXCL5	5.9633	6.15797	10.5426	-0.194662	0.194662
TRANCE	5.9633	6.15797	10.5426	-0.194662	0.194662
HGF	5.9633	6.15797	10.5426	-0.194662	0.194662
IL_12B	5.9633	6.15797	10.5426	-0.194662	0.194662
MMP_10	5.9633	6.15797	10.5426	-0.194662	0.194662
IL100	5.9633	6.15797	10.5426	-0.194662	0.194662
TNF	5.9633	6.15797	10.5426	-0.194662	0.194662
CCL23	5.9633	6.15797	10.5426	-0.194662	0.194662
CD5	5.9633	6.15797	10.5426	-0.194662	0.194662
CCL30	5.9633	6.15797	10.5426	-0.194662	0.194662
Flt3L	5.9633	6.15797	10.5426	-0.194662	0.194662
CXCL6	5.9633	6.15797	10.5426	-0.194662	0.194662
CXCL100	5.9633	6.15797	10.5426	-0.194662	0.194662
v4E_BP1	5.9633	6.15797	10.5426	-0.194662	0.194662
CCL28	5.9633	6.15797	10.5426	-0.194662	0.194662
DNER	5.9633	6.15797	10.5426	-0.194662	0.194662
EN_RAGE	5.9633	6.15797	10.5426	-0.194662	0.194662
CD40	5.9633	6.15797	10.6977	-0.194662	0.194662
FGF_19	5.9633	6.15797	10.5426	-0.194662	0.194662
MCP_2	5.9633	6.15797	10.5426	-0.194662	0.194662
CCL25	5.9633	6.15797	10.5426	-0.194662	0.194662
CX3CL1	5.9633	6.15797	10.5426	-0.194662	0.194662
TNFRSF9	5.9633	6.15797	10.5426	-0.194662	0.194662
NT_3	5.9633	6.15797	10.5426	-0.194662	0.194662
TWEAK	5.9633	6.15797	10.5426	-0.194662	0.194662
CCL20	5.9633	6.15797	10.5426	-0.194662	0.194662
STAMBP	5.9633	6.15797	10.5426	-0.194662	0.194662
ADA	5.9633	6.15797	10.5426	-0.194662	0.194662
TNFB	5.9633	6.15797	10.5426	-0.194662	0.194662
CSF_1	5.9633	6.15797	10.5426	-0.194662	0.194662
SPRY2	15.5963	15.7965	16.8992	-0.200189	0.200189
NID2	0.458716	0.669344	0.775194	-0.210628	0.210628
RTN4R	0.458716	0.669344	0.465116	-0.210628	0.210628
SIRT5	69.2661	69.4779	67.4419	-0.211857	0.211857
ALDH3A1	10.0917	10.3079	10.6977	-0.216155	0.216155
TDGF1	54.1284	54.3507	56.2791	-0.222296	0.222296
BLM_hydrolase	0	0.267738	0.310078	-0.267738	0.267738
MPO	0	0.267738	0.310078	-0.267738	0.267738
CTSZ	0	0.267738	0.310078	-0.267738	0.267738
IgG_Fc_receptor_II_b	7.33945	7.63052	10.8527	-0.291073	0.291073
NOS3	10.5505	10.8434	11.1628	-0.292915	0.292915
CSTB	5.04587	5.35475	5.42636	-0.308881	0.308881
TSHB	2.75229	3.07898	4.34109	-0.326689	0.326689
SIRT2	5.9633	6.29183	10.6977	-0.328531	0.328531
IRAK1	9.17431	9.50469	11.4729	-0.330373	0.330373
ENTPD5	0.458716	0.803213	0.930233	-0.344497	0.344497
GIF	6.88073	7.22892	11.0078	-0.348182	0.348182
GCG	11.9266	12.3159	13.3333	-0.389325	0.389325
EIF5A	93.578	93.9759	95.0388	-0.397922	0.397922
CETN2	10.5505	10.9772	11.7829	-0.426784	0.426784
ILKAP	21.1009	21.5529	20.7752	-0.451961	0.451961
PI3	2.75229	3.21285	2.48062	-0.460558	0.460558
CTSH	71.5596	72.0214	72.2481	-0.461786	0.461786
CLSPN	77.9817	78.4471	75.3488	-0.46547	0.46547
CCL5	0.458716	0.937082	0.155039	-0.478366	0.478366
DPP4	0.458716	0.937082	0.155039	-0.478366	0.478366
CNDP1	0.458716	0.937082	0.155039	-0.478366	0.478366
C2	0.458716	0.937082	0.310078	-0.478366	0.478366
RNASE3	0.458716	0.937082	0.620155	-0.478366	0.478366
CEACAM8	6.88073	7.36278	11.0078	-0.482051	0.482051
PRTFDC1	7.79817	8.29987	11.3178	-0.501701	0.501701
CEACAM5	23.8532	24.3641	26.3566	-0.510912	0.510912
SH2D1A	8.7156	9.23695	11.3178	-0.521351	0.521351
CTSF	0	0.535475	0.310078	-0.535475	0.535475
MATN2	0	0.535475	0.310078	-0.535475	0.535475
ACAN	0	0.535475	0.310078	-0.535475	0.535475
ITGB1	0	0.535475	0.310078	-0.535475	0.535475
DKK3	0	0.535475	0.310078	-0.535475	0.535475
HAVCR2	0	0.535475	0.310078	-0.535475	0.535475
DSC2	0	0.535475	0.310078	-0.535475	0.535475
ANGPTL4	0	0.535475	0.310078	-0.535475	0.535475
INHBC	0	0.535475	0.310078	-0.535475	0.535475
SPINK1	0	0.535475	0.310078	-0.535475	0.535475
CLEC11A	0	0.535475	0.310078	-0.535475	0.535475
PDGFRB	0	0.535475	0.310078	-0.535475	0.535475
COCH	0	0.535475	0.310078	-0.535475	0.535475
FCRL5	0	0.535475	0.310078	-0.535475	0.535475
PILRA	0	0.535475	0.310078	-0.535475	0.535475
B4GALT1	0	0.535475	0.310078	-0.535475	0.535475
CD300LG	0	0.535475	0.310078	-0.535475	0.535475
PARK7	0	0.535475	0.310078	-0.535475	0.535475
CCL21	0	0.535475	0.310078	-0.535475	0.535475
PTPRF	0	0.535475	0.310078	-0.535475	0.535475
BCAM	0	0.535475	0.310078	-0.535475	0.535475
SIRPB1	0	0.535475	0.310078	-0.535475	0.535475
IGF2R	0	0.535475	0.310078	-0.535475	0.535475
FUCA1	0	0.535475	0.310078	-0.535475	0.535475
ESAM	0	0.535475	0.310078	-0.535475	0.535475
ENPP2	0	0.535475	0.310078	-0.535475	0.535475
CST6	0	0.535475	0.310078	-0.535475	0.535475
MYOC	0	0.535475	0.310078	-0.535475	0.535475
WFIKKN2	0	0.535475	0.310078	-0.535475	0.535475
CDON	0	0.535475	0.310078	-0.535475	0.535475
DAG1	0	0.535475	0.310078	-0.535475	0.535475
CD97	0	0.535475	0.310078	-0.535475	0.535475
VSIG4	0	0.535475	0.310078	-0.535475	0.535475
CRIM1	0	0.535475	0.310078	-0.535475	0.535475
CGA	0	0.535475	0.310078	-0.535475	0.535475
CLEC14A	0	0.535475	0.310078	-0.535475	0.535475
MIF	0	0.535475	0.310078	-0.535475	0.535475
CRELD2	0	0.535475	0.310078	-0.535475	0.535475
ITGA5	0	0.535475	0.310078	-0.535475	0.535475
PEAR1	0	0.535475	0.310078	-0.535475	0.535475
CD99L2	0	0.535475	0.310078	-0.535475	0.535475
SCARF1	0	0.535475	0.310078	-0.535475	0.535475
LGMN	0	0.535475	0.310078	-0.535475	0.535475
SEMA7A	0	0.535475	0.310078	-0.535475	0.535475
COLEC12	0	0.535475	0.310078	-0.535475	0.535475
GUSB	0	0.535475	0.310078	-0.535475	0.535475
B4GAT1	0	0.535475	0.310078	-0.535475	0.535475
CRHBP	0	0.535475	0.310078	-0.535475	0.535475
FSTL3	0	0.535475	0.310078	-0.535475	0.535475
CD58	0	0.535475	0.310078	-0.535475	0.535475
NOV	0	0.535475	0.310078	-0.535475	0.535475
CNTN4	0	0.535475	0.310078	-0.535475	0.535475
XG	0	0.535475	0.310078	-0.535475	0.535475
ARSA	0	0.535475	0.310078	-0.535475	0.535475
OMD	0	0.535475	0.310078	-0.535475	0.535475
PEBP1	0	0.535475	0.310078	-0.535475	0.535475
PAMR1	0	0.535475	0.310078	-0.535475	0.535475
ROBO1	0	0.535475	0.310078	-0.535475	0.535475
FCER2	0	0.535475	0.310078	-0.535475	0.535475
LAMA4	0	0.535475	0.310078	-0.535475	0.535475
LAIR1	0	0.535475	0.310078	-0.535475	0.535475
RELT	0	0.535475	0.310078	-0.535475	0.535475
TPP1	0	0.535475	0.310078	-0.535475	0.535475
CD209	0	0.535475	0.310078	-0.535475	0.535475
LAIR_2	9.63303	10.174	13.4884	-0.541002	0.541002
GBP2	69.7248	70.2811	69.9225	-0.556354	0.556354
VSTM1	7.33945	7.89826	10.3876	-0.55881	0.55881
KIF1BP	7.33945	7.89826	10.0775	-0.55881	0.55881
TANK	16.9725	17.5368	16.2791	-0.564337	0.564337
TRAF2	8.25688	8.83534	10.3876	-0.578461	0.578461
BACH1	11.4679	12.0482	13.3333	-0.580303	0.580303
ADGRG1	11.4679	12.0482	11.7829	-0.580303	0.580303
AOC1	72.4771	73.0924	72.4031	-0.615305	0.615305
MAGED1	46.3303	46.988	43.4109	-0.657677	0.657677
NF2	24.7706	25.4351	23.5659	-0.664431	0.664431
MFGE8	0	0.669344	0.310078	-0.669344	0.669344
P4HB	0	0.669344	0.310078	-0.669344	0.669344
CD109	0	0.669344	0.310078	-0.669344	0.669344
FUT3_FUT5	0	0.669344	0.310078	-0.669344	0.669344
CA2	0	0.669344	0.310078	-0.669344	0.669344
CTSD	4.12844	4.81928	6.51163	-0.690837	0.690837
PRDX1	10.5505	11.245	12.093	-0.694521	0.694521
PPP1R9B	8.25688	8.96921	10.5426	-0.712329	0.712329
TGFBR3	0.458716	1.20482	0.465116	-0.746104	0.746104
TNNI3	32.5688	33.3333	34.7287	-0.764526	0.764526
IL_20RA	35.7798	36.5462	39.845	-0.766368	0.766368
ARTN	83.945	84.739	84.9612	-0.794002	0.794002
CHIT1	3.21101	4.01606	4.49612	-0.805055	0.805055
STIP1	44.0367	44.8461	41.2403	-0.809354	0.809354
KLK6	0.458716	1.33869	1.24031	-0.879972	0.879972
PARP_1	6.88073	7.76439	11.0078	-0.883657	0.883657
PSMA1	38.9908	39.8929	41.7054	-0.902079	0.902079
PRDX3	20.6422	21.5529	22.1705	-0.910676	0.910676
SH2B3	8.7156	9.63855	11.1628	-0.922958	0.922958
DDX58	8.7156	9.63855	11.0078	-0.922958	0.922958
BLVRB	24.7706	25.7028	20.3101	-0.932169	0.932169
CA1	0	0.937082	0.155039	-0.937082	0.937082
ICAM1	0	0.937082	0.155039	-0.937082	0.937082
CHL1	0	0.937082	0.155039	-0.937082	0.937082
TGFBI	0	0.937082	0.155039	-0.937082	0.937082
ENG	0	0.937082	0.155039	-0.937082	0.937082
SERPINA7	0	0.937082	0.155039	-0.937082	0.937082
IGFBP3	0	0.937082	0.155039	-0.937082	0.937082
CR2	0	0.937082	0.155039	-0.937082	0.937082
SERPINA5	0	0.937082	0.155039	-0.937082	0.937082
FCGR3B	0	0.937082	0.155039	-0.937082	0.937082
IGFBP6	0	0.937082	0.155039	-0.937082	0.937082
CDH1	0	0.937082	0.155039	-0.937082	0.937082
CCL14	0	0.937082	0.155039	-0.937082	0.937082
NOTCH1	0	0.937082	0.155039	-0.937082	0.937082
PAM	0	0.937082	0.155039	-0.937082	0.937082
PROC	0	0.937082	0.155039	-0.937082	0.937082
CST3	0	0.937082	0.155039	-0.937082	0.937082
NCAM1	0	0.937082	0.155039	-0.937082	0.937082
PCOLCE	0	0.937082	0.155039	-0.937082	0.937082
LILRB1	0	0.937082	0.155039	-0.937082	0.937082
MET	0	0.937082	0.155039	-0.937082	0.937082
VCAM1	0	0.937082	0.155039	-0.937082	0.937082
SELL	0	0.937082	0.155039	-0.937082	0.937082
F11	0	0.937082	0.155039	-0.937082	0.937082
COMP	0	0.937082	0.155039	-0.937082	0.937082
CA4	0	0.937082	0.155039	-0.937082	0.937082
MBL2	0	0.937082	0.310078	-0.937082	0.937082
TIMP1	0	0.937082	0.155039	-0.937082	0.937082
ANGPTL3	0	0.937082	0.155039	-0.937082	0.937082
CD46	0	0.937082	0.155039	-0.937082	0.937082
TNC	0	0.937082	0.155039	-0.937082	0.937082
NID1	0	0.937082	0.155039	-0.937082	0.937082
CFHR5	0	0.937082	0.155039	-0.937082	0.937082
SPARCL1	0	0.937082	0.155039	-0.937082	0.937082
PLXNB2	0	0.937082	0.155039	-0.937082	0.937082
MEGF9	0	0.937082	0.155039	-0.937082	0.937082
ANG	0	0.937082	0.155039	-0.937082	0.937082
ST6GAL1	0	0.937082	0.155039	-0.937082	0.937082
REG1A	0	0.937082	0.155039	-0.937082	0.937082
FCN2	0	0.937082	0.155039	-0.937082	0.937082
FETUB	0	0.937082	0.155039	-0.937082	0.937082
CRTAC1	0	0.937082	0.155039	-0.937082	0.937082
TCN2	0	0.937082	0.155039	-0.937082	0.937082
PRSS2	0	0.937082	0.155039	-0.937082	0.937082
ICAM3	0	0.937082	0.155039	-0.937082	0.937082
SAA4	0	0.937082	0.155039	-0.937082	0.937082
NRP1	0	0.937082	0.155039	-0.937082	0.937082
EFEMP1	0	0.937082	0.155039	-0.937082	0.937082
TIMD4	0	0.937082	0.155039	-0.937082	0.937082
TIE1	0	0.937082	0.155039	-0.937082	0.937082
THBS4	0	0.937082	0.155039	-0.937082	0.937082
F7	0	0.937082	0.155039	-0.937082	0.937082
GP1BA	0	0.937082	0.155039	-0.937082	0.937082
LYVE1	0	0.937082	0.155039	-0.937082	0.937082
CD59	0	0.937082	0.620155	-0.937082	0.937082
APOM	0	0.937082	0.155039	-0.937082	0.937082
OSMR	0	0.937082	0.155039	-0.937082	0.937082
LILRB2	0	0.937082	0.155039	-0.937082	0.937082
CCL18	0	0.937082	0.155039	-0.937082	0.937082
COL18A1	0	0.937082	0.155039	-0.937082	0.937082
KIT	0	0.937082	0.155039	-0.937082	0.937082
C1QTNF1	0	0.937082	0.155039	-0.937082	0.937082
AOC3	0	0.937082	0.155039	-0.937082	0.937082
GAS6	0	0.937082	0.155039	-0.937082	0.937082
IGLC2	0	0.937082	0.155039	-0.937082	0.937082
VASN	0	0.937082	0.155039	-0.937082	0.937082
LILRB5	0	0.937082	0.155039	-0.937082	0.937082
SRP14	6.42202	7.36278	9.6124	-0.940766	0.940766
SSC4D	17.8899	18.8755	17.9845	-0.985594	0.985594
TSLP	93.1193	94.1098	94.8837	-0.990506	0.990506
IL_20	74.7706	75.7697	77.9845	-0.999103	0.999103
DKKL1	10.0917	11.1111	13.4884	-1.01937	1.01937
NT_proBNP	4.58716	5.62249	3.72093	-1.03533	1.03533
BIRC2	48.6239	49.6653	48.3721	-1.04147	1.04147
IL_1ra	8.7156	9.77242	13.3333	-1.05683	1.05683
PTPRS	0	1.07095	0.155039	-1.07095	1.07095
CA3	0	1.07095	0.310078	-1.07095	1.07095
PLA2G7	0	1.07095	0.155039	-1.07095	1.07095
TNXB	0	1.07095	0.465116	-1.07095	1.07095
MFAP5	0	1.07095	0.310078	-1.07095	1.07095
PMVK	6.42202	7.49665	9.76744	-1.07463	1.07463
PLTP	9.63303	10.7095	10.8527	-1.07648	1.07648
TPPP3	10.5505	11.6466	13.9535	-1.09613	1.09613
SRPK2	20.1835	21.2851	19.845	-1.10165	1.10165
IL5	61.0092	62.1151	61.5504	-1.10595	1.10595
LCN2	5.04587	6.15797	5.5814	-1.11209	1.11209
NCLN	89.9083	91.0308	90.5426	-1.12253	1.12253
WASF1	9.17431	10.3079	12.8682	-1.13359	1.13359
CEACAM3	86.2385	87.4163	88.5271	-1.1778	1.1778
CES1	0	1.20482	0.465116	-1.20482	1.20482
AKT1S1	6.42202	7.63052	9.76744	-1.2085	1.2085
QPCT	22.4771	23.6948	22.0155	-1.21771	1.21771
FHIT	10.5505	11.7805	12.093	-1.23	1.23
PTH1R	8.25688	9.50469	11.7829	-1.2478	1.2478
PTK7	13.3028	14.5917	14.5736	-1.28895	1.28895
DAPP1	8.7156	10.0402	11.3178	-1.32456	1.32456
TPSAB1	7.33945	8.70147	10.2326	-1.36202	1.36202
HCLS1	7.33945	8.70147	10.2326	-1.36202	1.36202
CNTNAP2	7.33945	8.70147	10.5426	-1.36202	1.36202
CLEC4G	7.33945	8.70147	10.2326	-1.36202	1.36202
IL60	7.33945	8.70147	10.2326	-1.36202	1.36202
CLEC4C	7.33945	8.70147	10.2326	-1.36202	1.36202
CLEC4A	7.33945	8.70147	10.2326	-1.36202	1.36202
PRDX5	7.33945	8.70147	10.2326	-1.36202	1.36202
LILRB4	7.33945	8.70147	10.2326	-1.36202	1.36202
ITM2A	7.33945	8.70147	10.2326	-1.36202	1.36202
HNMT	7.33945	8.70147	10.2326	-1.36202	1.36202
CCL11	7.33945	8.70147	10.2326	-1.36202	1.36202
MILR1	7.33945	8.70147	10.2326	-1.36202	1.36202
EIF4G1	7.33945	8.70147	10.2326	-1.36202	1.36202
HSD11B1	7.33945	8.70147	10.2326	-1.36202	1.36202
PLXNA4	7.33945	8.70147	10.2326	-1.36202	1.36202
CKAP4	7.33945	8.70147	10.2326	-1.36202	1.36202
HEXIM1	7.33945	8.70147	10.2326	-1.36202	1.36202
CLEC4D	7.33945	8.70147	10.2326	-1.36202	1.36202
MGMT	7.33945	8.70147	10.2326	-1.36202	1.36202
TREM1	7.33945	8.70147	10.2326	-1.36202	1.36202
CXADR	7.33945	8.70147	10.2326	-1.36202	1.36202
KLRD1	7.33945	8.70147	10.2326	-1.36202	1.36202
PIK3AP1	7.33945	8.70147	10.2326	-1.36202	1.36202
STC1	7.33945	8.70147	10.2326	-1.36202	1.36202
FAM3B	7.33945	8.70147	10.2326	-1.36202	1.36202
DFFA	7.33945	8.70147	10.2326	-1.36202	1.36202
DCBLD20	7.33945	8.70147	10.2326	-1.36202	1.36202
FCRL6	7.33945	8.70147	10.2326	-1.36202	1.36202
AREG	7.33945	8.70147	10.2326	-1.36202	1.36202
IFNLR1	7.33945	8.70147	10.2326	-1.36202	1.36202
SIT1	7.33945	8.70147	10.2326	-1.36202	1.36202
MASP1	7.33945	8.70147	10.2326	-1.36202	1.36202
LAMP3	7.33945	8.70147	10.2326	-1.36202	1.36202
IL12RB1	7.33945	8.70147	10.2326	-1.36202	1.36202
ITGA11	7.33945	8.70147	10.2326	-1.36202	1.36202
LAG3	7.33945	8.70147	10.2326	-1.36202	1.36202
CD83	7.33945	8.70147	10.2326	-1.36202	1.36202
ITGB6	7.33945	8.70147	10.2326	-1.36202	1.36202
BTN3A2	7.33945	8.70147	10.2326	-1.36202	1.36202
EIF4B	5.9633	7.36278	9.6124	-1.39948	1.39948
CRADD	5.9633	7.36278	9.6124	-1.39948	1.39948
CDH15	5.9633	7.36278	9.6124	-1.39948	1.39948
SMOC1	5.9633	7.36278	9.6124	-1.39948	1.39948
ADGRB3	5.9633	7.36278	9.6124	-1.39948	1.39948
KLB	5.9633	7.36278	9.6124	-1.39948	1.39948
CDH17	5.9633	7.36278	9.6124	-1.39948	1.39948
GPNMB	5.9633	7.36278	9.6124	-1.39948	1.39948
BST2	5.9633	7.36278	9.6124	-1.39948	1.39948
PTPN1	5.9633	7.36278	9.6124	-1.39948	1.39948
ANXA10	5.9633	7.36278	9.76744	-1.39948	1.39948
CD302	5.9633	7.36278	9.6124	-1.39948	1.39948
CRIP2	5.9633	7.36278	9.6124	-1.39948	1.39948
LTBP3	5.9633	7.36278	9.6124	-1.39948	1.39948
LEPR	5.9633	7.36278	9.6124	-1.39948	1.39948
CD33	5.9633	7.36278	9.6124	-1.39948	1.39948
ADAM15	5.9633	7.36278	9.6124	-1.39948	1.39948
FGFR2	5.9633	7.36278	9.6124	-1.39948	1.39948
IL15	5.9633	7.36278	9.6124	-1.39948	1.39948
DSG3	5.9633	7.36278	9.6124	-1.39948	1.39948
SFRP1	5.9633	7.36278	9.6124	-1.39948	1.39948
IFI30	5.9633	7.36278	9.6124	-1.39948	1.39948
PLA2G10	5.9633	7.36278	9.6124	-1.39948	1.39948
DPEP2	5.9633	7.36278	9.6124	-1.39948	1.39948
TBCB	5.9633	7.36278	9.6124	-1.39948	1.39948
ASGR1	5.9633	7.36278	9.6124	-1.39948	1.39948
PSME1	5.9633	7.36278	9.6124	-1.39948	1.39948
CCL27	5.9633	7.36278	9.6124	-1.39948	1.39948
MAD1L1	5.9633	7.36278	9.6124	-1.39948	1.39948
PTS	5.9633	7.36278	9.6124	-1.39948	1.39948
IL32	5.9633	7.36278	9.6124	-1.39948	1.39948
FUT8	5.9633	7.36278	9.6124	-1.39948	1.39948
NEFL	5.9633	7.36278	9.6124	-1.39948	1.39948
HMOX2	5.9633	7.36278	9.6124	-1.39948	1.39948
IL3RA	5.9633	7.36278	9.6124	-1.39948	1.39948
PPP3R1	5.9633	7.36278	9.6124	-1.39948	1.39948
ISLR2	5.9633	7.36278	9.76744	-1.39948	1.39948
WWP2	5.9633	7.36278	9.6124	-1.39948	1.39948
FKBP5	5.9633	7.36278	9.6124	-1.39948	1.39948
GGT5	5.9633	7.36278	9.6124	-1.39948	1.39948
CD63	5.9633	7.36278	9.6124	-1.39948	1.39948
IMPA1	15.5963	17.0013	16.7442	-1.40501	1.40501
EGLN1	19.7248	21.1513	20	-1.4265	1.4265
PSIP1	7.79817	9.23695	11.7829	-1.43878	1.43878
NAA10	7.79817	9.23695	11.1628	-1.43878	1.43878
PAK4	17.4312	18.8755	17.8295	-1.44431	1.44431
MEP1B	2.29358	3.74833	2.63566	-1.45475	1.45475
IFNL1	8.7156	10.174	14.1085	-1.45843	1.45843
HTRA2	12.844	14.324	11.7829	-1.47993	1.47993
LTBP2	81.6514	83.1325	81.0853	-1.48115	1.48115
DPP10	7.33945	8.83534	10.2326	-1.49589	1.49589
DCTN1	7.33945	8.83534	10.2326	-1.49589	1.49589
NCR1	7.33945	8.83534	10.2326	-1.49589	1.49589
IRAK4	11.4679	12.9853	13.4884	-1.51738	1.51738
RBKS	5.9633	7.49665	9.6124	-1.53335	1.53335
KIRREL2	5.9633	7.49665	9.6124	-1.53335	1.53335
DPEP1	5.9633	7.49665	9.6124	-1.53335	1.53335
SNCG	5.9633	7.49665	9.6124	-1.53335	1.53335
BST1	12.3853	13.9224	11.6279	-1.53703	1.53703
SPINT1	4.58716	6.15797	5.42636	-1.57081	1.57081
UMOD	7.79817	9.37082	8.83721	-1.57265	1.57265
EREG	15.1376	16.7336	15.814	-1.59599	1.59599
NTF4	7.33945	8.96921	10.8527	-1.62976	1.62976
LY75	7.33945	8.96921	10.2326	-1.62976	1.62976
IL10	7.33945	8.96921	10.2326	-1.62976	1.62976
IL_10RA	10.5505	12.1821	17.2093	-1.6316	1.6316
CLSTN1	5.9633	7.63052	9.76744	-1.66722	1.66722
FCAR	5.9633	7.63052	9.76744	-1.66722	1.66722
PHOSPHO1	5.9633	7.63052	9.76744	-1.66722	1.66722
APP	41.2844	42.9719	40.4651	-1.68748	1.68748
SCGB3A1	4.58716	6.29183	5.42636	-1.70468	1.70468
CLEC7A	7.79817	9.50469	10.3876	-1.70652	1.70652
CLEC6A	7.33945	9.10308	10.2326	-1.76363	1.76363
COL4A3BP	12.3853	14.1901	14.7287	-1.80477	1.80477
IL13RA1	0.458716	2.27577	1.39535	-1.81705	1.81705
TRIM21	8.25688	10.174	11.7829	-1.91715	1.91715
SOD1	44.4954	46.4525	41.3953	-1.95706	1.95706
HDGF	19.7248	21.6867	17.8295	-1.96198	1.96198
FCRL3	11.0092	12.9853	14.2636	-1.9761	1.9761
GLRX	65.5963	67.6037	67.5969	-2.00742	2.00742
FGF2	14.6789	16.7336	16.7442	-2.0547	2.0547
AARSD1	5.9633	8.03213	9.92248	-2.06883	2.06883
RCOR1	31.6514	33.7349	32.8682	-2.08356	2.08356
EPO	13.3028	15.3949	16.124	-2.09216	2.09216
PSG1	7.79817	9.90629	12.4031	-2.10813	2.10813
CD74	57.3394	59.5716	56.8992	-2.23217	2.23217
CDSN	15.1376	17.4029	17.6744	-2.26533	2.26533
ITGA6	8.7156	11.1111	12.4031	-2.39551	2.39551
IL_22_RA1	55.9633	58.3668	61.0853	-2.4035	2.4035
PFDN2	12.844	15.261	16.5891	-2.41701	2.41701
FKBP7	27.0642	29.585	29.3023	-2.52079	2.52079
EPHA10	71.5596	74.1633	74.5736	-2.60369	2.60369
LYPD1	82.1101	84.739	84.4961	-2.62886	2.62886
IRF9	22.9358	25.5689	25.5814	-2.63316	2.63316
FXYD5	42.2018	44.8461	42.6357	-2.64422	2.64422
ECE1	39.9083	42.5703	43.876	-2.66202	2.66202
EDAR	9.63303	12.3159	13.0233	-2.6829	2.6829
IL50	66.9725	69.7456	73.9535	-2.77317	2.77317
ING1	49.5413	52.4766	51.938	-2.93529	2.93529
DGKZ	51.3761	54.3507	52.4031	-2.97459	2.97459
ABHD14B	8.25688	11.245	12.2481	-2.9881	2.9881
FKBP4	42.2018	45.2477	41.7054	-3.04582	3.04582
PAEP	27.9817	31.0576	31.4729	-3.07591	3.07591
TNFRSF13C	18.8073	21.9545	24.3411	-3.14715	3.14715
REG3A	94.9541	98.1258	98.2946	-3.17171	3.17171
MCP_3	8.7156	11.9143	14.1085	-3.19873	3.19873
CES2	18.3486	21.5529	22.9457	-3.20425	3.20425
CARHSP1	24.7706	28.1124	23.5659	-3.34181	3.34181
KRT19	9.63303	12.9853	12.2481	-3.35225	3.35225
DEFA1	51.3761	54.7523	54.5736	-3.3762	3.3762
LTA4H	72.0183	75.502	74.8837	-3.48366	3.48366
GSTP1	67.4312	70.9505	71.4729	-3.51928	3.51928
NQO2	80.2752	83.8019	83.7209	-3.52664	3.52664
KIR2DL3	13.3028	16.8675	17.8295	-3.56472	3.56472
APBB1IP	57.3394	61.0442	60.155	-3.70473	3.70473
IL13	82.1101	85.9438	89.6124	-3.83368	3.83368
NFATC3	11.0092	14.8594	15.0388	-3.85026	3.85026
CTF1	56.422	60.3748	59.3798	-3.95281	3.95281
PRKCQ	35.7798	39.759	37.9845	-3.97922	3.97922
PRTN3	3.66972	7.76439	6.04651	-4.09467	4.09467
DIABLO	19.2661	23.8286	21.0853	-4.56259	4.56259
LIF	79.3578	83.9357	86.8217	-4.57794	4.57794
FBP1	41.2844	45.917	44.3411	-4.6326	4.6326
DEFB4A	10.0917	14.8594	16.8992	-4.76769	4.76769
GLB1	60.5505	65.328	64.6512	-4.77752	4.77752
AHCY	50.9174	56.7604	52.8682	-5.84294	5.84294
S100P	67.4312	74.0295	72.8682	-6.59826	6.59826
AGR2	77.9817	84.6051	85.1163	-6.62344	6.62344
GALNT3	27.0642	34.1365	35.1938	-7.07233	7.07233
TACSTD2	41.2844	48.4605	50.8527	-7.17611	7.17611
LOX_1	64.2202	72.423	71.0078	-8.20284	8.20284
CD28	21.1009	29.3173	25.4264	-8.21635	8.21635

## Sheet: ST 3. pQTLs Sun (2023)
Supplementary Table 16. Protein quantitative trait loci (pQTLs) for top candidate proteins derived from Sun et al. (2023)								Supplementary Table 3. Protein quantitative trait loci (pQTLs) for candidate and suggestive proteins derived from Sun et al. (2023)
								Sentinel cis-pQTLs are highlighted in green
Test statistics (two-sided, unadjusted) derived from REGENIE GWAS regression. Significant pQTLs defined as P<1.7E-11. Cis-pQTLs are highlighted in green.								Sun, B. B. et al. Plasma proteomic associations with genetics and health in the UK Biobank. Nature 622, (2023).
APOEe4 candidate proteins
Variant ID (CHROM:GENPOS (hg37):A0:A1:imp:v1)	CHROM	GENPOS (hg38)	Region ID	Region Start	Region End	MHC	UKBPPP ProteinID	Assay Target	Target UniProt	rsID	A1FREQ	BETA	SE	log10(p)	Significant in discovery cohort	cis/trans	cis gene	Bioinfomatic annotated gene	Ensembl gene ID	Annotated gene consequence	Biotype	Distance to gene	CADD_phred	SIFT	PolyPhen	PHAST Phylop_score	FitCons_score	IMPACT
11:116623213:TA:T:imp:v1	11	116752497	1081	115752497	117786845	0	ANGPTL4:Q9BY76:OID20703:v1	ANGPTL4	Q9BY76	-	0.846522	-0.0666088	0.00825974	15.1327	NA	trans	-	BUD13	ENSG00000137656	intron_variant	protein_coding	0		-			-	MODIFIER
19:8431581:G:A:imp:v1	19	8366697	5805	7255303	9588830	0	ANGPTL4:Q9BY76:OID20703:v1	ANGPTL4	Q9BY76	rs2278236	0.510742	0.271103	0.00605509	437.041	1	cis	ANGPTL4	ANGPTL4	ENSG00000167772	intron_variant	protein_coding	0	1.74	-			-	MODIFIER
X:109853707:T:C:imp:v1	23	110610479	5824	109450046	111697349	0	ANGPTL4:Q9BY76:OID20703:v1	ANGPTL4	Q9BY76	rs12393692	0.39927	0.0392819	0.0050435	14.1691	NA	trans	-	-	-	intergenic_variant	-							MODIFIER
2:152212156:C:A:imp:v1	2	151355642	5626	150348935	152378880	0	PTX3:P26022:OID20570:v1	PTX3	P26022	rs10930576	0.132368	-0.0610935	0.00879639	11.4229	NA	trans	-	TNFAIP6	ENSG00000123610	upstream_gene_variant	protein_coding	1950	0.046	-			-	MODIFIER
3:52820981:A:T:imp:v1	3	52786965	144	51233716	54067208	0	PTX3:P26022:OID20570:v1	PTX3	P26022	rs678	0.348433	-0.0779647	0.00638542	33.5597	1	trans	-	ITIH1	ENSG00000055957	missense_variant	protein_coding	0		D,D,T		407	0.553676	MODERATE
3:58375406:A:C:imp:v1	3	58389679	537	57346341	59475799	0	PTX3:P26022:OID20570:v1	PTX3	P26022	rs55704295	0.357047	0.0463524	0.00638652	12.4053	NA	trans	-	PXK	ENSG00000168297	intron_variant	protein_coding	0	2.049	-			-	MODIFIER
3:126261345:G:A:imp:v1	3	126542502	702	125415434	128066889	0	PTX3:P26022:OID20570:v1	PTX3	P26022	rs1056522	0.299876	0.215323	0.0065586	235.668	1	trans	-	CHST13	ENSG00000180767	missense_variant	protein_coding	0		T	Benign	627	0.718356	MODERATE
3:157163948:T:C:imp:v1	3	157446159	703	156115169	158592886	0	PTX3:P26022:OID20570:v1	PTX3	P26022	rs57861002	0.00306142	-0.876738	0.0607392	46.5031	NA	cis	PTX3	PTX3	ENSG00000163661	downstream_gene_variant	protein_coding	2526	0.182	-			-	MODIFIER
8:16012594:G:A:imp:v1	8	16155085	310	15150108	17437658	0	PTX3:P26022:OID20570:v1	PTX3	P26022	rs41341748	0.0104414	0.335945	0.0293342	29.6404	1	trans	-	MSR1	ENSG00000038945	stop_gained	protein_coding	0		.,.,.,.,.,.			0.553676	HIGH
10:7772035:A:G:imp:v1	10	7730072	315	6597887	9219267	0	PTX3:P26022:OID20570:v1	PTX3	P26022	rs35524242	0.0515005	-0.618592	0.0136704	446.383	1	trans	-	ITIH2	ENSG00000151655	missense_variant	protein_coding	0		T,T	Benign	483	0.487112	MODERATE
1:25262022:C:A:imp:v1	1	24935531	3236	23924835	25935531	0	NCR1:O76036:OID20566:v1	NCR1	O76036	rs1005734	0.559561	0.0411815	0.00593865	11.3897	NA	trans	-	RUNX3	ENSG00000020633	intron_variant,non_coding_transcript_variant	protein_coding_CDS_not_defined		0.335					MODIFIER
1:31225932:C:CT:imp:v1	1	30753085	3237	29753085	31783058	0	NCR1:O76036:OID20566:v1	NCR1	O76036	rs35736676	0.524022	-0.0450762	0.00596976	13.3638	NA	trans	-	LAPTM5	ENSG00000162511	intron_variant	protein_coding	0		-			-	MODIFIER
1:154976671:G:T:imp:v1	1	155004195	3238	153882687	156004195	0	NCR1:O76036:OID20566:v1	NCR1	O76036	rs181807963	0.00723065	-0.321375	0.0353167	19.0434	1	trans	-	ZBTB7B	ENSG00000160685	intron_variant	protein_coding	0	22.3	-		689	-	MODIFIER
1:161599779:G:C:imp:v1	1	161629989	1265	160629989	162636274	0	NCR1:O76036:OID20566:v1	NCR1	O76036	rs200688856	0.347249	0.0445711	0.00601227	12.9096	NA	trans	-	FCGR3B	ENSG00000162747	missense_variant	protein_coding	0		.,T,.,.,T,T,T			0.497415	MODERATE
1:179526214:C:T:imp:v1	1	179557079	1942	178504138	180717975	0	NCR1:O76036:OID20566:v1	NCR1	O76036	rs61747728	0.036716	0.11108	0.0152342	12.5136	NA	trans	-	NPHS2	ENSG00000116218	missense_variant	protein_coding	0		T	Benign	526	0.487112	MODERATE
1:185411306:G:A:imp:v1	1	185442174	2141	184420931	186455800	0	NCR1:O76036:OID20566:v1	NCR1	O76036	rs6693836	0.638336	0.0545912	0.00603448	18.831	1	trans	-	-	-	regulatory_region_variant	enhancer		2.971					MODIFIER
1:208027696:C:T:imp:v1	1	207854351	3239	206744154	208878474	0	NCR1:O76036:OID20566:v1	NCR1	O76036	rs61821315	0.237495	0.0635863	0.00680442	20.0361	1	trans	-	MIR29B2CHG	ENSG00000203709	intron_variant,non_coding_transcript_variant	lncRNA	0	10.01	-			-	MODIFIER
1:221084549:C:CAGAG:imp:v1	1	220911207	4278	219889455	221921625	0	NCR1:O76036:OID20566:v1	NCR1	O76036	rs10637984	0.491756	-0.0439424	0.00582808	13.3272	NA	trans	-	-	-	intergenic_variant	-							MODIFIER
2:60583370:A:G:imp:v1	2	60356235	1317	59356235	61356235	0	NCR1:O76036:OID20566:v1	NCR1	O76036	rs76529516	0.0262103	0.13301	0.0179908	12.8438	1	trans	-	MIR4432HG	ENSG00000228590	downstream_gene_variant	lncRNA	2859	18.68	-		445	-	MODIFIER
2:111807677:G:A:imp:v1	2	111050100	963	109840830	112146954	0	NCR1:O76036:OID20566:v1	NCR1	O76036	rs2009581	0.273697	-0.112335	0.006503	66.134	1	trans	-	MIR4435-2HG	ENSG00000172965	intron_variant,non_coding_transcript_variant	lncRNA	0	5.202	-			-	MODIFIER
2:232582085:A:G:imp:v1	2	231717375	2084	230709234	232720407	0	NCR1:O76036:OID20566:v1	NCR1	O76036	rs55729107	0.223846	0.0564873	0.00697843	15.2405	NA	trans	-	MIR1244-1	ENSG00000284378	downstream_gene_variant	miRNA	3977	6.027	-			-	MODIFIER
4:142670642:T:C:imp:v1	4	141749489	5780	140455392	142799893	0	NCR1:O76036:OID20566:v1	NCR1	O76036	rs13104208	0.159375	0.0759075	0.00787938	21.2394	1	trans	-	-	-	intergenic_variant	-		7.425					MODIFIER
5:131806780:C:T:imp:v1	5	132471088	727	131223506	133499703	0	NCR1:O76036:OID20566:v1	NCR1	O76036	rs3846730	0.234488	-0.0703911	0.00684292	24.0921	1	trans	-	Y_RNA	ENSG00000202533	downstream_gene_variant	misc_RNA	2831	3.558	-			-	MODIFIER
6:29917360:T:A:imp:v1	6	29949583	6415	25500000	34000000	1	NCR1:O76036:OID20566:v1	NCR1	O76036	rs2735094	0.574252	-0.0616672	0.0059037	24.8135	1	trans	-	HLA-A	ENSG00000206503	downstream_gene_variant	protein_coding	3713	9.308	-			-	MODIFIER
8:60095481:T:G:imp:v1	8	59182922	5588	58121869	60280966	0	NCR1:O76036:OID20566:v1	NCR1	O76036	rs78565598	0.16401	0.0633004	0.00782988	15.2046	1	trans	-	-	-	intergenic_variant	-		0.794					MODIFIER
10:6008958:C:T:imp:v1	10	5966995	1921	4947991	6987763	0	NCR1:O76036:OID20566:v1	NCR1	O76036	rs8177683	0.325425	0.08411	0.00616305	41.6797	1	trans	-	IL15RA	ENSG00000134470	intron_variant	protein_coding	0	11.5	-			-	MODIFIER
10:8461131:A:T:imp:v1	10	8419168	3482	7411275	9448649	0	NCR1:O76036:OID20566:v1	NCR1	O76036	rs2787147	0.324529	0.0530708	0.00625499	16.6645	NA	trans	-	-	ENSG00000226990	intron_variant,non_coding_transcript_variant	lncRNA	0	1.613	-			-	MODIFIER
10:81045280:T:C:imp:v1	10	79285523	1465	78272775	80307723	0	NCR1:O76036:OID20566:v1	NCR1	O76036	rs1250568	0.438538	0.0601537	0.00583551	24.1892	1	trans	-	ZMIZ1	ENSG00000108175	intron_variant	protein_coding	0	5.882	-			-	MODIFIER
10:90749963:A:G:imp:v1	10	88990206	3483	87981858	90001263	0	NCR1:O76036:OID20566:v1	NCR1	O76036	rs1800682	0.462168	0.0479287	0.00580899	15.8031	1	trans	-	FAS	ENSG00000026103	upstream_gene_variant	protein_coding	592	8.475	-			-	MODIFIER
10:94441992:AG:A:imp:v1	10	92682235	377	91479172	93735484	0	NCR1:O76036:OID20566:v1	NCR1	O76036	rs745932882	0.440442	0.0583055	0.00588583	22.407	1	trans	-	-	-	intergenic_variant	-							MODIFIER
12:10583611:C:T:imp:v1	12	10431012	1196	9383559	11492114	0	NCR1:O76036:OID20566:v1	NCR1	O76036	rs3003	0.81829	-0.0724304	0.0080995	18.42	1	trans	-	KLRC2	ENSG00000205809	3_prime_UTR_variant	protein_coding	0	4.165	-			-	MODIFIER
12:51756269:T:C:imp:v1	12	51362485	2527	50353913	52372735	0	NCR1:O76036:OID20566:v1	NCR1	O76036	rs3782473	0.241093	0.0622028	0.00685311	18.9506	1	trans	-	GALNT6	ENSG00000139629	intron_variant	protein_coding	0	4.131	-			-	MODIFIER
12:111884608:T:C:imp:v1	12	111446804	789	108891626	113810962	0	NCR1:O76036:OID20566:v1	NCR1	O76036	rs3184504	0.539242	-0.176653	0.00591118	195.505	1	trans	-	SH2B3	ENSG00000111252	missense_variant	protein_coding	0		T,T			0.722319	MODERATE
13:28604007:T:C:imp:v1	13	28029870	404	27029870	29029870	0	NCR1:O76036:OID20566:v1	NCR1	O76036	rs76428106	0.0127625	0.202355	0.0266071	13.5463	NA	trans	-	FLT3	ENSG00000122025	intron_variant	protein_coding	0	0.353	-			-	MODIFIER
14:99785872:C:T:imp:v1	14	99319535	2038	98274737	100358564	0	NCR1:O76036:OID20566:v1	NCR1	O76036	rs2004377	0.611078	0.0780187	0.00600498	37.8688	1	trans	-	-	-	regulatory_region_variant	enhancer		2.444					MODIFIER
16:11317665:A:G:imp:v1	16	11223808	4816	10222985	12260866	0	NCR1:O76036:OID20566:v1	NCR1	O76036	rs11649554	0.430351	0.0449189	0.00588211	13.6514	NA	trans	-	-	ENSG00000263033	intron_variant,non_coding_transcript_variant	lncRNA	0	1.267	-			-	MODIFIER
16:20366810:C:T:imp:v1	16	20355488	1606	19343260	21356368	0	NCR1:O76036:OID20566:v1	NCR1	O76036	rs9933330	0.173665	-0.0527914	0.00761603	11.3808	1	trans	-	PDILT	ENSG00000169340	downstream_gene_variant	protein_coding	3687	0.419	-			-	MODIFIER
17:33803592:G:A:imp:v1	17	35476573	951	34433630	36494228	0	NCR1:O76036:OID20566:v1	NCR1	O76036	rs58745116	0.386387	-0.0774283	0.00594748	38.0186	1	trans	-	SLFN12L	ENSG00000205045	intron_variant	protein_coding	0	7.964	-			-	MODIFIER
17:38068514:T:C:imp:v1	17	39912261	759	38678555	41062752	0	NCR1:O76036:OID20566:v1	NCR1	O76036	rs1011082	0.496515	0.06628	0.00580962	29.4219	1	trans	-	GSDMB	ENSG00000073605	intron_variant	protein_coding	0	1.567	-			-	MODIFIER
17:62145338:C:T:imp:v1	17	64067978	159	63039089	65103948	0	NCR1:O76036:OID20566:v1	NCR1	O76036	rs16947430	0.162072	-0.0644069	0.00782886	15.7163	NA	trans	-	ERN1	ENSG00000178607	intron_variant	protein_coding	0	3.141	-			-	MODIFIER
17:79218714:C:T:imp:v1	17	81244914	813	80227407	82301025	0	NCR1:O76036:OID20566:v1	NCR1	O76036	rs2659005	0.43626	0.0477806	0.00589648	15.2716	1	trans	-	NDUFAF8	ENSG00000224877	downstream_gene_variant	protein_coding	3604	0.582	-			-	MODIFIER
19:55409358:G:A:imp:v1	19	54897994	4923	53763447	55932863	0	NCR1:O76036:OID20566:v1	NCR1	O76036	rs12459447	0.0904003	-0.413539	0.0103786	346.455	1	cis	NCR1	-	-	intergenic_variant	-		2.204					MODIFIER
20:42657862:T:C:imp:v1	20	44029222	2249	43024408	45050774	0	NCR1:O76036:OID20566:v1	NCR1	O76036	rs6103572	0.723578	0.0578133	0.00644032	18.5547	1	trans	-	TOX2	ENSG00000124191	intron_variant	protein_coding	0	2.074	-			-	MODIFIER
2:112770134:G:C:imp:v1	2	112012557	5377	111003367	113017632	0	NEFL:P07196:OID20871:v1	NEFL	P07196	rs11683409	0.616318	-0.0390477	0.00548282	11.9726	NA	trans	-	MERTK	ENSG00000153208	intron_variant	protein_coding	0	5.114	-			-	MODIFIER
5:148357632:T:G:imp:v1	5	148978069	4912	147969742	150024327	0	NEFL:P07196:OID20871:v1	NEFL	P07196	rs733032	0.583917	0.0407895	0.00539879	13.3789	NA	trans	-	SH3TC2	ENSG00000169247	downstream_gene_variant	protein_coding	4081	11.78	-			-	MODIFIER
7:70115886:G:A:imp:v1	7	70650900	5901	69650900	71650900	0	NEFL:P07196:OID20871:v1	NEFL	P07196	rs10950209	0.435964	-0.0364593	0.00537469	10.9308	NA	trans	-	AUTS2	ENSG00000158321	intron_variant	protein_coding	0	7.883	-			-	MODIFIER
11:58192611:A:G:imp:v1	11	58425138	5764	57425138	59666759	0	NEFL:P07196:OID20871:v1	NEFL	P07196	rs11229439	0.16091	0.049663	0.0072353	11.1742	NA	trans	-	OR5B2	ENSG00000172365	intron_variant	protein_coding	0	0.022	-			-	MODIFIER
16:75265719:C:A:imp:v1	16	75231821	1348	74210946	76265539	0	NEFL:P07196:OID20871:v1	NEFL	P07196	rs8062565	0.512884	0.0421909	0.00535236	14.4942	1	trans	-	BCAR1	ENSG00000050820	intron_variant	protein_coding	0	0.116	-			-	MODIFIER
16:81430387:C:T:imp:v1	16	81396782	4562	80396782	82396782	0	NEFL:P07196:OID20871:v1	NEFL	P07196	rs2927314	0.309569	0.0392993	0.00580495	10.89	NA	trans	-	-	-	intergenic_variant	-		1.781					MODIFIER
1:114377568:A:G:imp:v1	1	113834946	2934	112761186	114834946	0	IL10:P22301:OID20431:v1	IL10	P22301	rs2476601	0.905118	-0.0869438	0.0106069	15.608	1	trans	-	PTPN22	ENSG00000134242	missense_variant	protein_coding	0		T,.,T,T,T	Benign	522	0.706548	MODERATE
1:206939904:G:A:imp:v1	1	206766559	1640	205693042	207858514	0	IL10:P22301:OID20431:v1	IL10	P22301	rs3024505	0.149462	-0.135831	0.00872212	53.9557	1	cis	IL10	IL19	ENSG00000142224	upstream_gene_variant	protein_coding	4214	0.547	-			-	MODIFIER
6:32544594:A:G:imp:v1	6	32576817	6415	25500000	34000000	1	IL10:P22301:OID20431:v1	IL10	P22301	rs36216739	0.11951	0.17746	0.00960691	75.4609	1	trans	-	HLA-DRB1	ENSG00000196126	downstream_gene_variant	protein_coding	1958	8.415	-			-	MODIFIER
11:117864063:A:G:imp:v1	11	117993348	786	116886401	119275068	0	IL10:P22301:OID20431:v1	IL10	P22301	rs3135932	0.160274	0.254846	0.00848724	197.361	1	trans	-	IL10RA	ENSG00000110324	missense_variant	protein_coding	0		T	Benign		0.645754	MODERATE
16:11175984:A:G:imp:v1	16	11082127	5250	9937884	12191821	0	IL10:P22301:OID20431:v1	IL10	P22301	rs11648679	0.358945	-0.063681	0.00643185	22.3844	1	trans	-	CLEC16A	ENSG00000038532	intron_variant	protein_coding	0	1.222	-			-	MODIFIER
19:18499858:T:C:imp:v1	19	18389048	5102	17101754	19939159	0	GDF15:Q99988:OID20251:v1	GDF15	Q99988	rs1054221	0.142362	0.376783	0.00727553	584.194	1	cis	GDF15	MIR3189	ENSG00000264175	downstream_gene_variant	miRNA	2414	15.45	-		337	-	MODIFIER
6:31544562:C:T:imp:v1	6	31576785	6415	25500000	34000000	1	TNF:P01375:OID20074:v1	TNF	P01375	rs4645843	0.00134924	-1.50648	0.082984	72.9222	1	cis	TNF	TNF	ENSG00000232810	missense_variant	protein_coding	0		T			0.441713	MODERATE
1:109880721:T:C:imp:v1	1	109338099	2919	108330668	110430765	0	TNF:P01375:OID20473:v1	TNF	P01375	rs11102972	0.223624	0.0503755	0.00729593	11.298	NA	trans	-	SORT1	ENSG00000134243	intron_variant	protein_coding	0	3.995	-			-	MODIFIER
3:56849749:T:C:imp:v1	3	56815721	537	55815721	57815721	0	TNF:P01375:OID20473:v1	TNF	P01375	rs1354034	0.589032	-0.0436342	0.00619253	11.7357	NA	trans	-	ARHGEF3	ENSG00000163947	intron_variant,non_coding_transcript_variant	protein_coding_CDS_not_defined		14.27			304		MODIFIER
12:111884608:T:C:imp:v1	12	111446804	789	109921908	113781063	0	TNF:P01375:OID20473:v1	TNF	P01375	rs3184504	0.539125	-0.104698	0.0061907	63.4358	1	trans	-	SH2B3	ENSG00000111252	missense_variant	protein_coding	0		T,T			0.722319	MODERATE
15:58770523:C:T:imp:v1	15	58478324	1186	57432507	59519053	0	TNF:P01375:OID20473:v1	TNF	P01375	rs7161799	0.0776501	0.238843	0.0114264	96.295	1	trans	-	LIPC-AS1	ENSG00000259293	intron_variant,non_coding_transcript_variant	lncRNA	0	3.158	-			-	MODIFIER
1:21661691:C:T:imp:v1	1	21335198	4485	20325167	22351796	0	CX3CL1:P78423:OID20976:v1	CX3CL1	P78423	rs61781599	0.0943223	0.0818159	0.0102909	14.7305	1	trans	-	ECE1	ENSG00000117298	intron_variant	protein_coding		11.85					MODIFIER
1:179526214:C:T:imp:v1	1	179557079	1942	178557079	180557079	0	CX3CL1:P78423:OID20976:v1	CX3CL1	P78423	rs61747728	0.0366439	0.113533	0.0158124	12.1566	NA	trans	-	NPHS2	ENSG00000116218	missense_variant	protein_coding	0		T	Benign	526	0.487112	MODERATE
2:27730940:T:C:imp:v1	2	27508073	1351	26375230	28529596	0	CX3CL1:P78423:OID20976:v1	CX3CL1	P78423	rs1260326	0.615817	0.0539208	0.0061729	17.6136	NA	trans	-	GCKR	ENSG00000084734	missense_variant,splice_region_variant	protein_coding	0		T	Benign	408	0.553676	MODERATE
2:113832312:T:C:imp:v1	2	113074735	2340	112072624	114081075	0	CX3CL1:P78423:OID20976:v1	CX3CL1	P78423	rs6761276	0.580012	-0.0452427	0.0060559	13.0986	NA	trans	-	IL1F10	ENSG00000136697	missense_variant	protein_coding	0		D,D	Benign		0.497415	MODERATE
3:39307162:G:A:imp:v1	3	39265671	2833	38253691	40314428	0	CX3CL1:P78423:OID20976:v1	CX3CL1	P78423	rs3732378	0.167727	0.0817456	0.00803334	23.5946	1	trans	-	CX3CR1	ENSG00000168329	missense_variant	protein_coding	0		D,D,D,T	Benign	330	0.497415	MODERATE
4:83547862:G:A:imp:v1	4	82626709	5734	81626709	83660597	0	CX3CL1:P78423:OID20976:v1	CX3CL1	P78423	rs17005891	0.179364	-0.0538153	0.00781935	11.23	NA	trans	-	SCD5	ENSG00000145284	downstream_gene_variant	protein_coding	2830	11.83	-		308	-	MODIFIER
6:31311376:A:G:imp:v1	6	31343599	6415	25500000	34000000	1	CX3CL1:P78423:OID20976:v1	CX3CL1	P78423	rs9265830	0.683031	-0.0953063	0.00658184	46.7914	1	trans	-	-	-	intergenic_variant	-		8.964					MODIFIER
6:43757896:C:A:imp:v1	6	43790159	1546	42790159	44792590	0	CX3CL1:P78423:OID20976:v1	CX3CL1	P78423	rs998584	0.47616	-0.0416295	0.00605281	11.2159	NA	trans	-	VEGFA	ENSG00000112715	downstream_gene_variant	protein_coding	3672	12.4	-			-	MODIFIER
9:79104873:T:C:imp:v1	9	76489957	1715	75388600	77524674	0	CX3CL1:P78423:OID20976:v1	CX3CL1	P78423	rs502417	0.749421	0.0580562	0.00699179	15.9952	1	trans	-	GCNT1	ENSG00000187210	intron_variant	protein_coding	0	8.724	-			-	MODIFIER
9:136149399:G:A:imp:v1	9	133273983	7	132204885	134474633	0	CX3CL1:P78423:OID20976:v1	CX3CL1	P78423	rs507666	0.182666	-0.116737	0.00776234	50.3894	1	trans	-	ABO	ENSG00000175164	intron_variant	protein_coding	0	6.154	-			-	MODIFIER
10:65149089:G:A:imp:v1	10	63389329	1034	62156270	64521234	0	CX3CL1:P78423:OID20976:v1	CX3CL1	P78423	rs9414801	0.535036	-0.0418595	0.00601392	11.4695	1	trans	-	JMJD1C	ENSG00000171988	intron_variant	protein_coding	0	0.893	-			-	MODIFIER
10:123142715:C:T:imp:v1	10	121383201	4667	120383201	122393958	0	CX3CL1:P78423:OID20976:v1	CX3CL1	P78423	rs12413042	0.374835	0.0487025	0.00625794	14.1482	NA	trans	-	-	-	intergenic_variant	-		0.808					MODIFIER
11:5260283:C:T:imp:v1	11	5239053	5591	4239053	6239053	0	CX3CL1:P78423:OID20976:v1	CX3CL1	P78423	rs73402608	0.00256927	0.462774	0.066408	11.4948	NA	trans	-	HBD	ENSG00000223609	upstream_gene_variant	protein_coding	4570	0.002	-			-	MODIFIER
16:57409062:AAAG:A:imp:v1	16	57375150	4731	56065223	58857314	0	CX3CL1:P78423:OID20976:v1	CX3CL1	P78423	rs781264602	0.600578	-0.226101	0.00630073	281.278	1	cis	CX3CL1	CX3CL1	ENSG00000006210	intron_variant	protein_coding	0		-			-	MODIFIER
19:49206462:C:T:imp:v1	19	48703205	29	47668049	49756272	0	CX3CL1:P78423:OID20976:v1	CX3CL1	P78423	rs681343	0.501264	0.0564998	0.00601613	20.2276	1	trans	-	FUT2	ENSG00000176920	synonymous_variant	protein_coding	0	0.063	-		300	-	LOW
20:60898210:G:A:imp:v1	20	62323154	1377	61323154	63323304	0	CX3CL1:P78423:OID20976:v1	CX3CL1	P78423	rs55758310	0.227733	-0.048348	0.00717168	10.8048	NA	trans	-	LAMA5	ENSG00000130702	intron_variant	protein_coding	0	8.057	-			-	MODIFIER
X:112147792:T:TAA:imp:v1	23	112904564	5801	111864896	113915666	0	CX3CL1:P78423:OID20976:v1	CX3CL1	P78423	rs758595712	0.235536	-0.0408841	0.00591762	11.3111	NA	trans	-	-	ENSG00000286072	intron_variant,non_coding_transcript_variant	lncRNA	0		-			-	MODIFIER
1:27021913:G:C:imp:v1	1	26695422	1199	25607100	28041635	0	CHI3L1:P36222:OID20399:v1	CHI3L1	P36222	rs114165349	0.0220832	-0.169956	0.0202368	16.3441	NA	trans	-	ARID1A	ENSG00000117713	upstream_gene_variant	protein_coding	593	22.1	-		509	-	MODIFIER
1:203155882:G:C:imp:v1	1	203186754	25	201619128	204518459	0	CHI3L1:P36222:OID20399:v1	CHI3L1	P36222	rs4950928	0.790648	0.670303	0.00725933	1853.47	1	cis	CHI3L1	CHI3L1	ENSG00000133048	upstream_gene_variant	protein_coding	50	0.407	-			-	MODIFIER
2:27748992:AT:A:imp:v1	2	27526125	1351	26175328	28530004	0	CHI3L1:P36222:OID20399:v1	CHI3L1	P36222	-	0.624168	-0.0582382	0.00551254	25.3621	1	trans	-	GCKR	ENSG00000084734	downstream_gene_variant	protein_coding	2441		-			-	MODIFIER
2:60514540:T:C:imp:v1	2	60287405	3801	59261964	61294176	0	CHI3L1:P36222:OID20399:v1	CHI3L1	P36222	rs28409139	0.602347	0.0383539	0.00546627	11.6429	NA	trans	-	-	-	intergenic_variant	-		6.563					MODIFIER
2:211540507:C:A:imp:v1	2	210675783	1701	209675783	211678331	0	CHI3L1:P36222:OID20399:v1	CHI3L1	P36222	rs1047891	0.313207	0.0485257	0.00571597	16.6829	NA	trans	-	CPS1	ENSG00000021826	missense_variant	protein_coding	0		T,T,T	Benign	404	0.693126	MODERATE
8:126500031:C:G:imp:v1	8	125487789	1194	124434926	126529417	0	CHI3L1:P36222:OID20399:v1	CHI3L1	P36222	rs28601761	0.412348	-0.108799	0.00545197	87.8762	1	trans	-	-	ENSG00000253111	intron_variant,non_coding_transcript_variant	lncRNA	0	13.83	-			-	MODIFIER
12:121424861:A:G:imp:v1	12	120987058	5973	119942741	122033534	0	CHI3L1:P36222:OID20399:v1	CHI3L1	P36222	rs7310409	0.619859	-0.053179	0.00545606	21.7203	1	trans	-	HNF1A	ENSG00000135100	intron_variant	protein_coding	0	2.008	-			-	MODIFIER
15:60883281:C:A:imp:v1	15	60591082	1408	59570301	61687613	0	CHI3L1:P36222:OID20399:v1	CHI3L1	P36222	rs339969	0.619849	-0.0668044	0.00545281	33.782	1	trans	-	RORA-AS1	ENSG00000245534	intron_variant,non_coding_transcript_variant	lncRNA	0	14.92	-			-	MODIFIER
16:88531316:T:C:imp:v1	16	88464908	2026	87442954	89474762	0	CHI3L1:P36222:OID20399:v1	CHI3L1	P36222	rs12595858	0.339213	0.0419458	0.00561996	13.0752	NA	trans	-	MIR5189	ENSG00000263456	upstream_gene_variant	miRNA	4010	14.05	-		763	-	MODIFIER
19:49232226:G:A:imp:v1	19	48728969	29	47715345	49746982	0	CHI3L1:P36222:OID20399:v1	CHI3L1	P36222	rs2287922	0.516345	0.0372646	0.00537862	11.3706	NA	trans	-	RASIP1	ENSG00000105538	missense_variant	protein_coding	0		D	Possibly Damaging	436	0.67177	MODERATE
19:53918063:T:C:imp:v1	19	53414810	2547	52400924	54431351	0	CHI3L1:P36222:OID20399:v1	CHI3L1	P36222	rs62117298	0.477728	-0.0586072	0.00533508	27.3468	1	trans	-	ZNF765	ENSG00000196417	downstream_gene_variant	protein_coding	2801	0.161	-			-	MODIFIER
4:106010433:C:T:imp:v1	4	105089276	4288	104087429	106117012	0	MMP3:P08254:OID21083:v1	MMP3	P08254	rs12509636	0.320452	0.0380672	0.00466862	15.4528	NA	trans	-	-	ENSG00000248373	intron_variant,non_coding_transcript_variant	lncRNA	0	1.782	-			-	MODIFIER
5:142538417:G:A:imp:v1	5	143158852	5115	142153430	144166295	0	MMP3:P08254:OID21083:v1	MMP3	P08254	rs853169	0.244052	-0.0369905	0.00503829	12.6765	NA	trans	-	ARHGAP26	ENSG00000145819	intron_variant	protein_coding	0	3.336	-			-	MODIFIER
8:16012594:G:A:imp:v1	8	16155085	310	15155085	17437658	0	MMP3:P08254:OID21083:v1	MMP3	P08254	rs41341748	0.0104152	0.233532	0.0212169	27.4509	1	trans	-	MSR1	ENSG00000038945	stop_gained	protein_coding	0		.,.,.,.,.,.			0.553676	HIGH
11:102714716:C:G:imp:v1	11	102843985	271	100918962	104892857	0	MMP3:P08254:OID21083:v1	MMP3	P08254	rs617819	0.496095	0.474578	0.00484057	2089.35	1	cis	MMP3	MMP3	ENSG00000149968	upstream_gene_variant	protein_coding	376	0.04	-			-	MODIFIER
17:67476470:G:A:imp:v1	17	69480329	4945	68473737	70481475	0	MMP3:P08254:OID21083:v1	MMP3	P08254	rs9907575	0.0626286	-0.0670142	0.00891322	13.2565	NA	trans	-	MAP2K6	ENSG00000108984	intron_variant	protein_coding	0	14.36	-		405	-	MODIFIER
19:54755133:T:C:imp:v1	19	54251270	3	53251270	55255803	0	MMP3:P08254:OID21083:v1	MMP3	P08254	rs12986064	0.509659	-0.0346395	0.00448082	13.9706	NA	trans	-	LILRB5	ENSG00000105609	intron_variant	protein_coding	0	1.997	-			-	MODIFIER
20:38840122:A:G:imp:v1	20	40211482	4798	39193199	41226662	0	MMP3:P08254:OID21083:v1	MMP3	P08254	rs1321339	0.188777	-0.0427456	0.00559158	13.6787	NA	trans	-	-	-	intergenic_variant	-		0.558					MODIFIER
22:38598234:A:G:imp:v1	22	38202227	2478	37109340	39218122	0	MMP3:P08254:OID21083:v1	MMP3	P08254	rs2267372	0.597904	0.0496856	0.00440284	28.8074	1	trans	-	MAFF	ENSG00000185022	intron_variant	protein_coding	0	9.118	-			-	MODIFIER
1:109817192:A:G:imp:v1	1	109274570	123	108173328	110690361	0	ASGR1:P07306:OID20990:v1	ASGR1	P07306	rs7528419	0.222974	0.118816	0.00714528	61.3644	1	trans	-	PSRC1	ENSG00000134222	downstream_gene_variant	protein_coding	4986	1.183	-		330	-	MODIFIER
4:100032427:C:T:imp:v1	4	99111276	4655	98088439	100117452	0	ASGR1:P07306:OID20990:v1	ASGR1	P07306	rs62323607	0.604787	0.0464929	0.00647601	12.1543	NA	trans	-	-	ENSG00000246090	intron_variant,non_coding_transcript_variant	lncRNA	0	0.016	-			-	MODIFIER
5:141530157:G:A:imp:v1	5	142150592	3704	141055901	143164424	0	ASGR1:P07306:OID20990:v1	ASGR1	P07306	rs413214	0.622028	0.0473551	0.0061486	13.8723	1	trans	-	NDFIP1	ENSG00000131507	intron_variant	protein_coding	0	3.967	-			-	MODIFIER
8:9187242:A:G:imp:v1	8	9329732	989	8315848	10329732	0	ASGR1:P07306:OID20990:v1	ASGR1	P07306	rs1461729	0.899118	-0.070556	0.00988006	12.0339	NA	trans	-	PPP1R3B-DT	ENSG00000248538	intron_variant,non_coding_transcript_variant	lncRNA	0	1.974	-			-	MODIFIER
9:136139907:GAAACTGCC:G:imp:v1	9	133264504	7	132264504	134271745	0	ASGR1:P07306:OID20990:v1	ASGR1	P07306	rs782134971	0.249797	-0.0521329	0.00687296	13.479	NA	trans	-	ABO	ENSG00000175164	intron_variant	protein_coding	0		-			-	MODIFIER
11:117002403:A:G:imp:v1	11	117131687	1081	115704757	118231591	0	ASGR1:P07306:OID20990:v1	ASGR1	P07306	rs6589598	0.797084	-0.13603	0.00743055	74.1373	1	trans	-	-	ENSG00000254851	upstream_gene_variant	unprocessed_pseudogene	3841	7.921	-			-	MODIFIER
13:53160920:G:A:imp:v1	13	52586785	438	50946299	53612677	0	ASGR1:P07306:OID20990:v1	ASGR1	P07306	rs148305755	0.0319646	0.123307	0.0170642	12.3036	NA	trans	-	TPTE2P3	ENSG00000244471	intron_variant,non_coding_transcript_variant	transcribed_unprocessed_pseudogene	0	2.865	-			-	MODIFIER
14:94844947:C:T:imp:v1	14	94378610	283	93043929	95411531	0	ASGR1:P07306:OID20990:v1	ASGR1	P07306	rs28929474	0.0194328	0.332316	0.0215028	53.1531	1	trans	-	SERPINA1	ENSG00000197249	missense_variant	protein_coding	0		D,D,D,D,D,.,D,D,D		351	0.516011	MODERATE
17:7080316:C:T:imp:v1	17	7176997	463	6088947	8355768	0	ASGR1:P07306:OID20990:v1	ASGR1	P07306	rs55714927	0.188601	-0.187713	0.00763674	132.688	1	cis	ASGR1	ASGR1	ENSG00000141505	synonymous_variant	protein_coding	0	12.82	-		274	-	LOW
17:64210580:A:C:imp:v1	17	66214462	159	65199313	67382324	0	ASGR1:P07306:OID20990:v1	ASGR1	P07306	rs1801689	0.0298306	0.192645	0.0175225	27.3895	1	trans	-	APOH	ENSG00000091583	missense_variant	protein_coding	0		D		461	0.549168	MODERATE
1:207107079:G:A:imp:v1	1	206933734	325	205758839	208079822	0	PIGR:P01833:OID21102:v1	PIGR	P01833	rs291103	0.0457017	-0.518923	0.0175508	191.4	1	cis	PIGR	PIGR	ENSG00000162896	intron_variant	protein_coding	0	1.384	-			-	MODIFIER
6:45526470:A:T:imp:v1	6	45558733	2596	44475439	46559395	0	PIGR:P01833:OID21102:v1	PIGR	P01833	rs1200427	0.23679	0.0772521	0.00714814	26.4978	1	trans	-	RUNX2	ENSG00000124813	intron_variant	protein_coding		8.039					MODIFIER
7:150922306:T:C:imp:v1	7	151225220	5866	150209367	152272449	0	PIGR:P01833:OID21102:v1	PIGR	P01833	rs73169662	0.11036	0.0968193	0.00965622	22.9339	1	trans	-	ABCF2	ENSG00000033050	intron_variant	protein_coding	0	9.886	-			-	MODIFIER
9:136130855:TTCTG:T:imp:v1	9	133255468	7	132188742	134345313	0	PIGR:P01833:OID21102:v1	PIGR	P01833	-	0.0709555	0.147289	0.0119259	34.3141	1	trans	-	ABO	ENSG00000175164	downstream_gene_variant	protein_coding	130		-		290	-	MODIFIER
11:34504292:G:A:imp:v1	11	34482745	3420	33396323	35508519	0	PIGR:P01833:OID21102:v1	PIGR	P01833	rs61882275	0.375513	-0.0567209	0.00626795	18.8422	1	trans	-	ELF5	ENSG00000135374	intron_variant	protein_coding	0	0.076	-			-	MODIFIER
11:61546592:A:G:imp:v1	11	61779120	406	60774534	62856709	0	PIGR:P01833:OID21102:v1	PIGR	P01833	rs174530	0.358183	0.0506877	0.00633716	14.8998	NA	trans	-	MYRF	ENSG00000124920	intron_variant	protein_coding	0	3.805	-			-	MODIFIER
14:103563195:G:A:imp:v1	14	103096858	5593	102096858	104096858	0	PIGR:P01833:OID21102:v1	PIGR	P01833	rs8017161	0.397699	0.0419359	0.00616395	10.9907	NA	trans	-	EXOC3L4	ENSG00000205436	intron_variant	protein_coding	0	3.42	-			-	MODIFIER
19:1156853:T:C:imp:v1	19	1156854	2689	149093	2171214	0	PIGR:P01833:OID21102:v1	PIGR	P01833	rs4807612	0.318558	-0.0474784	0.00656106	12.3365	NA	trans	-	SBNO2	ENSG00000064932	intron_variant	protein_coding	0	0.784	-			-	MODIFIER
19:5840619:C:T:imp:v1	19	5840608	788	4811707	6851790	0	PIGR:P01833:OID21102:v1	PIGR	P01833	rs708686	0.288008	0.105288	0.00685485	52.5154	1	trans	-	FUT3	ENSG00000171124	downstream_gene_variant	protein_coding	2280	1.035	-			-	MODIFIER
19:49257739:A:C:imp:v1	19	48754482	29	47711838	49754482	0	PIGR:P01833:OID21102:v1	PIGR	P01833	rs838134	0.284149	-0.0533679	0.00686293	14.1267	NA	trans	-	FUT1	ENSG00000174951	upstream_gene_variant	protein_coding	1841	3.619	-			-	MODIFIER
1:118223160:A:G:imp:v1	1	117680538	4624	116680538	118680653	0	TFF3:Q07654:OID20371:v1	TFF3	Q07654	rs10923385	0.431275	-0.0455987	0.00582761	14.2931	NA	trans	-	-	-	regulatory_region_variant	enhancer		1.785					MODIFIER
4:77410318:C:A:imp:v1	4	76489165	4623	75436439	77493835	0	TFF3:Q07654:OID20371:v1	TFF3	Q07654	rs4859682	0.438878	0.0505285	0.00583875	17.3034	NA	trans	-	SHROOM3	ENSG00000138771	intron_variant	protein_coding	0	0.234	-			-	MODIFIER
6:31407579:G:A:imp:v1	6	31439802	6415	24271792	34000000	1	TFF3:Q07654:OID20371:v1	TFF3	Q07654	rs2524277	0.0581738	0.574108	0.0126432	449.498	1	trans	-	LINC01149	ENSG00000230174	upstream_gene_variant	lncRNA	1865	4.426	-			-	MODIFIER
7:151414329:T:C:imp:v1	7	151717243	4292	150714408	152718450	0	TFF3:Q07654:OID20371:v1	TFF3	Q07654	rs10265221	0.279292	0.0452664	0.00642038	11.7487	NA	trans	-	PRKAG2	ENSG00000106617	intron_variant	protein_coding	0	0.456	-			-	MODIFIER
11:2225023:C:T:imp:v1	11	2203793	5983	1185596	3211323	0	TFF3:Q07654:OID20371:v1	TFF3	Q07654	rs7480143	0.132956	0.0656767	0.00847118	14.0468	NA	trans	-	-	-	regulatory_region_variant	enhancer		0.428					MODIFIER
16:20366507:T:C:imp:v1	16	20355185	1606	19355185	21355185	0	TFF3:Q07654:OID20371:v1	TFF3	Q07654	rs13329952	0.196295	-0.0494981	0.0072718	11.0011	NA	trans	-	PDILT	ENSG00000169340	downstream_gene_variant	protein_coding	3990	7.962	-			-	MODIFIER
21:43733628:C:T:imp:v1	21	42313518	498	41079278	43462302	0	TFF3:Q07654:OID20371:v1	TFF3	Q07654	rs118095917	0.00594491	-1.19268	0.0376983	218.949	1	cis	TFF3	TFF3	ENSG00000160180	missense_variant	protein_coding	0		D,.	Probably Damaging	467	0.536767	MODERATE
1:27021913:G:C:imp:v1	1	26695422	1199	25478678	28369839	0	TNFRSF11B:O00300:OID20735:v1	TNFRSF11B	O00300	rs114165349	0.0220135	-0.24803	0.0186313	39.7086	1	trans	-	ARID1A	ENSG00000117713	upstream_gene_variant	protein_coding	593	22.1	-		509	-	MODIFIER
3:124481760:T:A:imp:v1	3	124762913	2444	123727230	125763647	0	TNFRSF11B:O00300:OID20735:v1	TNFRSF11B	O00300	rs17282078	0.127404	-0.0634558	0.00818893	14.0332	NA	trans	-	ITGB5	ENSG00000082781	3_prime_UTR_variant	protein_coding	0	1.575	-			-	MODIFIER
3:172294500:G:A:imp:v1	3	172576710	678	171506192	173576710	0	TNFRSF11B:O00300:OID20735:v1	TNFRSF11B	O00300	rs79287178	0.0290524	0.176639	0.0170222	24.5007	1	trans	-	LINC02068	ENSG00000223387	intron_variant,non_coding_transcript_variant	lncRNA	0	1.188	-			-	MODIFIER
3:186338564:C:T:imp:v1	3	186620775	1054	185620775	187620775	0	TNFRSF11B:O00300:OID20735:v1	TNFRSF11B	O00300	rs35457250	0.00834674	0.235977	0.0297605	14.6565	NA	trans	-	AHSG	ENSG00000145192	missense_variant	protein_coding	0		D,D	Probably Damaging		0.594549	MODERATE
3:194061826:C:T:imp:v1	3	194341097	1167	193339757	195350333	0	TNFRSF11B:O00300:OID20735:v1	TNFRSF11B	O00300	rs11711157	0.278512	-0.0441562	0.00603933	12.5779	NA	trans	-	CPN2	ENSG00000178772	missense_variant	protein_coding	0		D,D	Benign	247	0.497415	MODERATE
4:99989626:C:T:imp:v1	4	99068475	1160	98064872	100149816	0	TNFRSF11B:O00300:OID20735:v1	TNFRSF11B	O00300	rs1230156	0.719573	-0.0436631	0.00605692	12.2483	NA	trans	-	ADH5	ENSG00000197894	downstream_gene_variant	protein_coding	2503	0.363	-			-	MODIFIER
8:23088245:T:C:imp:v1	8	23230732	265	22225975	24234856	0	TNFRSF11B:O00300:OID20735:v1	TNFRSF11B	O00300	rs4242394	0.742683	-0.049228	0.00644407	13.6606	NA	trans	-	TNFRSF10A-DT	ENSG00000250714	non_coding_transcript_exon_variant	lncRNA	0	4.483	-			-	MODIFIER
8:116577719:TTTTTTG:T:imp:v1	8	115565492	651	114565492	116565492	0	TNFRSF11B:O00300:OID20735:v1	TNFRSF11B	O00300	rs762456196	0.577877	0.0387446	0.00569473	10.9912	NA	trans	-	TRPS1	ENSG00000104447	intron_variant	protein_coding	0		-			-	MODIFIER
8:120101198:CT:C:imp:v1	8	119088959	625	117412567	120697569	0	TNFRSF11B:O00300:OID20735:v1	TNFRSF11B	O00300	rs748443516	0.497804	0.193385	0.00555608	264.705	1	cis	TNFRSF11B	COLEC10	ENSG00000184374	intron_variant	protein_coding	0		-			-	MODIFIER
8:145709990:G:A:imp:v1	8	144484607	652	143484607	145484607	0	TNFRSF11B:O00300:OID20735:v1	TNFRSF11B	O00300	rs7014426	0.52967	-0.0373529	0.00554319	10.7959	NA	trans	-	PPP1R16A	ENSG00000160972	intron_variant	protein_coding	0	6.472	-			-	MODIFIER
10:81140253:C:T:imp:v1	10	79380497	5134	78317360	80384817	0	TNFRSF11B:O00300:OID20735:v1	TNFRSF11B	O00300	rs1013495	0.458453	0.0576761	0.00545797	25.3742	1	trans	-	ZCCHC24	ENSG00000165424	downstream_gene_variant	protein_coding	1828	11.96	-			-	MODIFIER
11:16253187:C:T:imp:v1	11	16231641	5471	15210389	17352118	0	TNFRSF11B:O00300:OID20735:v1	TNFRSF11B	O00300	rs7938055	0.261264	-0.0541365	0.00621735	17.5071	1	trans	-	SOX6	ENSG00000110693	intron_variant	protein_coding	0	1.545	-			-	MODIFIER
11:122506008:G:T:imp:v1	11	122635300	5813	121630138	123664903	0	TNFRSF11B:O00300:OID20735:v1	TNFRSF11B	O00300	rs6589938	0.384353	0.0455101	0.00559914	15.3603	NA	trans	-	-	-	intergenic_variant	-		0.165					MODIFIER
12:21373760:A:AG:imp:v1	12	21220826	5768	20220826	22220826	0	TNFRSF11B:O00300:OID20735:v1	TNFRSF11B	O00300	rs111248794	0.188932	-0.0484255	0.00705722	11.1676	NA	trans	-	SLCO1B1	ENSG00000134538	intron_variant	protein_coding	0		-			-	MODIFIER
14:69260563:G:C:imp:v1	14	68793846	2477	67716561	69840904	0	TNFRSF11B:O00300:OID20735:v1	TNFRSF11B	O00300	rs12889006	0.458076	-0.0502003	0.00546798	19.3686	1	trans	-	ZFP36L1	ENSG00000185650	upstream_gene_variant	protein_coding	779	10.91	-		247	-	MODIFIER
14:94844947:C:T:imp:v1	14	94378610	283	93371805	95378610	0	TNFRSF11B:O00300:OID20735:v1	TNFRSF11B	O00300	rs28929474	0.0193123	0.167138	0.0197187	16.6328	1	trans	-	SERPINA1	ENSG00000197249	missense_variant	protein_coding	0		D,D,D,D,D,.,D,D,D		351	0.516011	MODERATE
17:7069412:G:A:imp:v1	17	7166093	463	6087693	8288706	0	TNFRSF11B:O00300:OID20735:v1	TNFRSF11B	O00300	rs186021206	0.00603087	0.336911	0.0389523	17.2856	1	trans	-	-	-	intergenic_variant	-		0.844					MODIFIER
17:26694861:G:A:imp:v1	17	28367840	630	26809557	29473186	0	TNFRSF11B:O00300:OID20735:v1	TNFRSF11B	O00300	rs704	0.477902	-0.196208	0.00547915	280.111	1	trans	-	VTN	ENSG00000109072	missense_variant	protein_coding	0		.,T	Benign		0.421363	MODERATE
17:67081278:A:G:imp:v1	17	69085137	112	68085137	70085137	0	TNFRSF11B:O00300:OID20735:v1	TNFRSF11B	O00300	rs77542162	0.0208129	0.154717	0.019211	15.0945	1	trans	-	ABCA6	ENSG00000154262	missense_variant	protein_coding	0		D	Probably Damaging	477	0.743674	MODERATE
20:43042364:C:T:imp:v1	20	44413724	81	43413724	45413724	0	TNFRSF11B:O00300:OID20735:v1	TNFRSF11B	O00300	rs1800961	0.0302385	-0.110885	0.0158367	11.5972	NA	trans	-	HNF4A	ENSG00000101076	missense_variant	protein_coding	0		T,.,T,.,T,T,T	Benign	552	0.497415	MODERATE
22:44324727:C:G:imp:v1	22	43928847	1416	42928847	44999844	0	TNFRSF11B:O00300:OID20735:v1	TNFRSF11B	O00300	rs738409	0.21471	0.0638686	0.00658495	21.5173	1	trans	-	PNPLA3	ENSG00000100344	missense_variant	protein_coding	0		T,T	Possibly Damaging	316	0.67177	MODERATE
2:9659025:TG:T:imp:v1	2	9518896	1324	8515479	10518896	0	TGFA:P01135:OID20600:v1	TGFA	P01135	-	0.670647	0.0451442	0.00658042	11.1632	NA	trans	-	ADAM17	ENSG00000151694	intron_variant	protein_coding	0		-			-	MODIFIER
2:70775084:C:A:imp:v1	2	70547952	1325	69470535	71591666	0	TGFA:P01135:OID20600:v1	TGFA	P01135	rs6708912	0.115892	0.178181	0.00950757	77.6396	1	cis	TGFA	TGFA	ENSG00000163235	intron_variant	protein_coding	0	0.989	-			-	MODIFIER
7:45016621:C:T:imp:v1	7	44977022	5981	43977022	45977603	0	TGFA:P01135:OID20600:v1	TGFA	P01135	rs61739531	0.214225	0.0496296	0.00736412	10.7984	NA	trans	-	MYO1G	ENSG00000136286	missense_variant	protein_coding	0		T,.	Benign	456	0.627647	MODERATE
11:61430471:G:A:imp:v1	11	61662999	5380	60647397	62667135	0	TGFA:P01135:OID20600:v1	TGFA	P01135	rs11230768	0.311109	-0.0469089	0.00658786	11.9685	NA	trans	-	-	-	intergenic_variant	-		8.491					MODIFIER
12:111884608:T:C:imp:v1	12	111446804	789	109921908	113542898	0	TGFA:P01135:OID20600:v1	TGFA	P01135	rs3184504	0.539253	-0.0820137	0.00615737	39.7494	1	trans	-	SH2B3	ENSG00000111252	missense_variant	protein_coding	0		T,T			0.722319	MODERATE
17:38156712:C:T:imp:v1	17	40000459	759	38916474	41062752	0	TGFA:P01135:OID20600:v1	TGFA	P01135	rs4794822	0.38687	0.0852489	0.0061972	42.3293	1	trans	-	PSMD3	ENSG00000108344	downstream_gene_variant	protein_coding	2500	5.386	-			-	MODIFIER
17:74500384:G:C:imp:v1	17	76504302	1890	75504298	77504322	0	TGFA:P01135:OID20600:v1	TGFA	P01135	rs895159	0.470549	-0.044124	0.00607719	12.4141	NA	trans	-	RHBDF2	ENSG00000129667	upstream_gene_variant	protein_coding	2879	0.859	-			-	MODIFIER
19:1079959:G:A:imp:v1	19	1079960	5331	74316	2079960	0	TGFA:P01135:OID20600:v1	TGFA	P01135	rs36084354	0.0884575	0.0757728	0.0105879	12.0823	NA	trans	-	ARHGAP45	ENSG00000180448	missense_variant	protein_coding	0		T,T,.,.,T,.	Benign	564	0.67177	MODERATE
6:32586787:A:G:imp:v1	6	32619010	6415	25500000	34000000	1	MMP10:P09238:OID20687:v1	MMP10	P09238	rs9271364	0.505589	0.0439347	0.00576081	13.6176	1	trans	-	-	-	intergenic_variant	-		8.065					MODIFIER
9:6209697:A:G:imp:v1	9	6209697	2650	5192796	7213148	0	MMP10:P09238:OID20687:v1	MMP10	P09238	rs992969	0.749219	-0.04595	0.00661604	11.4227	NA	trans	-	-	-	intergenic_variant	-		4.634					MODIFIER
11:102650424:C:T:imp:v1	11	102779693	2408	100493004	105545401	0	MMP10:P09238:OID20687:v1	MMP10	P09238	rs486055	0.153643	-0.395338	0.00855632	465.336	1	cis	MMP10	MMP10	ENSG00000166670	missense_variant	protein_coding	0		T,T			0.643511	MODERATE
19:49206417:A:G:imp:v1	19	48703160	29	47590136	49831734	0	MMP10:P09238:OID20687:v1	MMP10	P09238	rs492602	0.501582	0.133858	0.00580052	117.103	1	trans	-	FUT2	ENSG00000176920	synonymous_variant	protein_coding	0	0.073	-			-	LOW
1:109817590:G:T:imp:v1	1	109274968	123	108214673	110296778	0	ST3GAL1:Q11201:OID21322:v1	ST3GAL1	Q11201	rs12740374	0.22142	-0.110926	0.00701387	55.6118	1	trans	-	PSRC1	ENSG00000134222	downstream_gene_variant	protein_coding	4588	4.72	-			-	MODIFIER
1:161628456:C:T:imp:v1	1	161658666	1180	160572445	162704318	0	ST3GAL1:Q11201:OID21322:v1	ST3GAL1	Q11201	rs539657009	0.123049	0.0747141	0.00921537	15.2869	1	trans	-	FCGR2B	ENSG00000072694	upstream_gene_variant	protein_coding	4477	4.502	-			-	MODIFIER
2:62523565:C:G:imp:v1	2	62296430	705	60673340	63409212	0	ST3GAL1:Q11201:OID21322:v1	ST3GAL1	Q11201	rs4672497	0.234737	0.16915	0.00697909	129.039	1	trans	-	-	ENSG00000228541	non_coding_transcript_exon_variant	lncRNA	0	5.405	-			-	MODIFIER
3:58461526:C:CT:imp:v1	3	58475799	537	57346341	59502734	0	ST3GAL1:Q11201:OID21322:v1	ST3GAL1	Q11201	rs34901796	0.604013	0.0471888	0.00606015	14.1627	NA	trans	-	-	-	intergenic_variant	-							MODIFIER
6:135421067:CT:C:imp:v1	6	135099929	830	134081201	136164884	0	ST3GAL1:Q11201:OID21322:v1	ST3GAL1	Q11201	-	0.276111	-0.0639488	0.0066844	20.9578	1	trans	-	HBS1L	ENSG00000112339	intron_variant	protein_coding							MODIFIER
8:134503148:C:T:imp:v1	8	133490905	5839	132357141	134556000	0	ST3GAL1:Q11201:OID21322:v1	ST3GAL1	Q11201	rs9643300	0.569343	-0.227268	0.00600406	312.806	1	cis	ST3GAL1	ST3GAL1	ENSG00000008513	intron_variant	protein_coding	0	2.78	-			-	MODIFIER
9:136155000:C:T:imp:v1	9	133279427	7	132165599	134503284	0	ST3GAL1:Q11201:OID21322:v1	ST3GAL1	Q11201	rs635634	0.182211	0.161026	0.00759841	98.9463	1	trans	-	ABO	ENSG00000175164	upstream_gene_variant	protein_coding	4213	2.272	-			-	MODIFIER
10:17875857:T:G:imp:v1	10	17833858	547	16833858	18833858	0	ST3GAL1:Q11201:OID21322:v1	ST3GAL1	Q11201	rs56278466	0.659003	0.0463221	0.00612795	13.3918	1	trans	-	MRC1	ENSG00000260314	intron_variant	protein_coding	0	1.058	-			-	MODIFIER
14:94844947:C:T:imp:v1	14	94378610	283	93371805	95380925	0	ST3GAL1:Q11201:OID21322:v1	ST3GAL1	Q11201	rs28929474	0.0192895	0.220836	0.0211575	24.7777	1	trans	-	SERPINA1	ENSG00000197249	missense_variant	protein_coding	0		D,D,D,D,D,.,D,D,D		351	0.516011	MODERATE
19:52314655:G:C:imp:v1	19	51811402	2281	50779823	53092677	0	ST3GAL1:Q11201:OID21322:v1	ST3GAL1	Q11201	rs28873836	0.261564	-0.101815	0.00666267	51.9926	1	trans	-	FPR3	ENSG00000187474	intron_variant	protein_coding	0	5.632	-			-	MODIFIER
4:187139939:A:G:imp:v1	4	186218785	1072	185200906	187258649	0	SULT2A1:Q06520:OID20508:v1	SULT2A1	Q06520	rs12331618	0.513144	0.0731095	0.00598409	33.5999	1	trans	-	-	-	intergenic_variant	-		2.969					MODIFIER
5:131797547:A:G:imp:v1	5	132461855	727	131461855	133461855	0	SULT2A1:Q06520:OID20508:v1	SULT2A1	Q06520	rs6894249	0.394681	-0.0417289	0.0061166	11.0475	1	trans	-	IRF1-AS1	ENSG00000197536	intron_variant,non_coding_transcript_variant	lncRNA	0	4.269	-			-	MODIFIER
7:63970606:TAA:T:imp:v1	7	64510228	5944	63376023	65640252	0	SULT2A1:Q06520:OID20508:v1	SULT2A1	Q06520	-	0.645254	-0.0586794	0.00653477	18.5657	1	trans	-	-	-	intergenic_variant	-							MODIFIER
8:126506694:G:A:imp:v1	8	125494452	1194	124463528	126494452	0	SULT2A1:Q06520:OID20508:v1	SULT2A1	Q06520	rs112875651	0.378293	-0.0453893	0.00625389	12.405	NA	trans	-	-	ENSG00000253111	intron_variant,non_coding_transcript_variant	lncRNA	0	0.022	-			-	MODIFIER
19:48374950:C:A:imp:v1	19	47871693	460	46623003	49005105	0	SULT2A1:Q06520:OID20508:v1	SULT2A1	Q06520	rs62129966	0.159541	-0.363145	0.00832324	415.099	1	cis	SULT2A1	SULT2A1	ENSG00000105398	intron_variant	protein_coding	0	0.129	-			-	MODIFIER
22:44324855:G:A:imp:v1	22	43928975	1416	42928847	44999845	0	SULT2A1:Q06520:OID20508:v1	SULT2A1	Q06520	rs3747207	0.213298	0.072565	0.00726448	22.7689	1	trans	-	PNPLA3	ENSG00000100344	intron_variant	protein_coding	0	1.66	-			-	MODIFIER
5:37820741:G:A:imp:v1	5	37820639	582	35668821	39106585	0	GDNF:P39905:OID20861:v1	GDNF	P39905	rs62360373	0.0923787	-0.394843	0.0104884	309.417	1	cis	GDNF	GDNF	ENSG00000168621	intron_variant	protein_coding	0	5.33	-			-	MODIFIER
14:106047187:C:T:imp:v1	14	105580850	3905	104520177	106627814	0	GDNF:P39905:OID20861:v1	GDNF	P39905	rs60233920	0.989582	-0.289622	0.0341542	16.6468	NA	trans	-	IGHA2	ENSG00000211890	downstream_gene_variant	IG_C_gene	2881	3.968	-			-	MODIFIER
19:14800957:T:C:imp:v1	19	14690145	4287	13681717	15764745	0	GDNF:P39905:OID20861:v1	GDNF	P39905	rs4808305	0.33912	0.0650884	0.00635749	23.8733	1	trans	-	ZNF333	ENSG00000160961	5_prime_UTR_variant	protein_coding	0	14.57	-			-	MODIFIER
1:110434791:C:G:imp:v1	1	109892169	5748	108892169	110892169	0	OMG:P23515:OID21352:v1	OMG	P23515	rs333957	0.414164	0.0425116	0.00618383	11.2066	NA	trans	-	-	ENSG00000261055	upstream_gene_variant	lncRNA	3804	0.55	-			-	MODIFIER
3:24435696:G:C:imp:v1	3	24394205	2129	23380618	25452961	0	OMG:P23515:OID21352:v1	OMG	P23515	rs71328478	0.198646	-0.0531882	0.00745136	12.0238	NA	trans	-	THRB	ENSG00000151090	intron_variant	protein_coding	0	2.8	-			-	MODIFIER
3:58337723:T:C:imp:v1	3	58351996	5350	57351996	59440320	0	OMG:P23515:OID21352:v1	OMG	P23515	rs7625655	0.180841	-0.0539968	0.00777071	11.4335	NA	trans	-	PXK	ENSG00000168297	intron_variant	protein_coding	0	1.019	-			-	MODIFIER
5:126365466:G:A:imp:v1	5	127029774	5878	125859874	128205804	0	OMG:P23515:OID21352:v1	OMG	P23515	rs58159475	0.026612	-0.155969	0.0184838	16.4916	1	trans	-	MARCHF3	ENSG00000173926	intron_variant	protein_coding	0	9.885	-			-	MODIFIER
6:32624507:A:C:imp:v1	6	32656730	6415	25500000	34000000	1	OMG:P23515:OID21352:v1	OMG	P23515	rs59142330	0.252093	-0.0716271	0.00760017	20.364	1	trans	-	HLA-DQB1-AS1	ENSG00000223534	upstream_gene_variant	lncRNA	3150	5.293	-			-	MODIFIER
7:20403740:C:T:imp:v1	7	20364117	1871	19331650	21432357	0	OMG:P23515:OID21352:v1	OMG	P23515	rs55690213	0.0656398	0.167842	0.0120553	43.3358	1	trans	-	ITGB8	ENSG00000105855	intron_variant	protein_coding	0	0.811	-			-	MODIFIER
7:72951095:C:G:imp:v1	7	73536765	1229	72280891	74721294	0	OMG:P23515:OID21352:v1	OMG	P23515	rs35107030	0.0420839	0.163119	0.0149322	27.0531	1	trans	-	BCL7B	ENSG00000106635	3_prime_UTR_variant	protein_coding	0	6.819	-		255	-	MODIFIER
10:17875857:T:G:imp:v1	10	17833858	547	16647302	19008843	0	OMG:P23515:OID21352:v1	OMG	P23515	rs56278466	0.659003	0.113251	0.00626435	72.328	1	trans	-	MRC1	ENSG00000260314	intron_variant	protein_coding	0	1.058	-			-	MODIFIER
17:7069412:G:A:imp:v1	17	7166093	463	6085977	8308464	0	OMG:P23515:OID21352:v1	OMG	P23515	rs186021206	0.0059504	0.50051	0.0425134	31.2694	1	trans	-	-	-	intergenic_variant	-		0.844					MODIFIER
17:29623288:C:T:imp:v1	17	31296270	5211	28647130	32456395	0	OMG:P23515:OID21352:v1	OMG	P23515	rs11080149	0.130497	-0.128379	0.00882606	47.2047	1	cis	OMG	OMG	ENSG00000126861	missense_variant	protein_coding	0		D	Benign	765	0.554377	MODERATE
20:48887268:C:T:imp:v1	20	50270731	2353	49245266	51285115	0	OMG:P23515:OID21352:v1	OMG	P23515	rs17196752	0.185546	-0.0621113	0.00769262	15.1678	1	trans	-	PELATON	ENSG00000224397	intron_variant,non_coding_transcript_variant	lncRNA	0	12.47	-		437	-	MODIFIER
APOEe3 candidate proteins
Variant ID (CHROM:GENPOS (hg37):A0:A1:imp:v1)	CHROM	GENPOS (hg38)	Region ID	Region Start	Region End	MHC	UKBPPP ProteinID	Assay Target	Target UniProt	rsID	A1FREQ	BETA	SE	log10(p)	Significant in discovery cohort	cis/trans	cis gene	Bioinfomatic annotated gene	Ensembl gene ID	Annotated gene consequence	Biotype	Distance to gene	CADD_phred	SIFT	PolyPhen	PHAST Phylop_score	FitCons_score	IMPACT
19:18499858:T:C:imp:v1	19	18389048	5102	17101754	19939159	0	GDF15:Q99988:OID20251:v1	GDF15	Q99988	rs1054221	0.142362	0.376783	0.00727553	584.194	1	cis	GDF15	MIR3189	ENSG00000264175	downstream_gene_variant	miRNA	2414	15.45	-		337	-	MODIFIER
1:154420028:TAC:T:imp:v1	1	154447552	2453	153422736	155455807	0	CALCA:P01258:OID20983:v1	CALCA	P01258	rs200586940	0.398247	-0.0416463	0.00508995	15.5544	NA	trans	-	IL6R	ENSG00000160712	intron_variant	protein_coding	0		-			-	MODIFIER
2:113984033:G:A:imp:v1	2	113226456	706	112191992	114307327	0	CALCA:P01258:OID20983:v1	CALCA	P01258	rs3748916	0.46803	0.0679579	0.0049828	41.6264	1	trans	-	PAX8	ENSG00000125618	intron_variant	protein_coding	0	4.873	-			-	MODIFIER
2:233191899:A:G:imp:v1	2	232327189	1925	230932440	233347151	0	CALCA:P01258:OID20983:v1	CALCA	P01258	rs7587113	0.0668054	-0.108266	0.0100652	26.2581	1	trans	-	DIS3L2	ENSG00000144535	intron_variant	protein_coding	0	0.758	-			-	MODIFIER
3:154801978:A:G:imp:v1	3	155084189	2070	154084189	156135932	0	CALCA:P01258:OID20983:v1	CALCA	P01258	rs61762319	0.0279119	-0.117679	0.0149934	14.3764	NA	trans	-	MME	ENSG00000196549	missense_variant	protein_coding	0		D,.,D,D,.,D,D,D,D,D,T,.,T,.	Benign	634	0.706298	MODERATE
7:75161318:T:A:imp:v1	7	75531992	4827	74409124	76541512	0	CALCA:P01258:OID20983:v1	CALCA	P01258	rs809439	0.412507	-0.0388244	0.00509145	13.6139	NA	trans	-	PMS2P3	ENSG00000291092	upstream_gene_variant	lncRNA	3860	0.218	-			-	MODIFIER
8:25880400:T:C:imp:v1	8	26022884	4540	25021479	27063750	0	CALCA:P01258:OID20983:v1	CALCA	P01258	rs7008914	0.256871	-0.0451586	0.00571519	14.5598	1	trans	-	EBF2	ENSG00000221818	intron_variant	protein_coding	0	4.626	-			-	MODIFIER
11:14930225:TTCTAAG:T:imp:v1	11	14908679	5071	13234898	17227964	0	CALCA:P01258:OID20983:v1	CALCA	P01258	rs782744846	0.443707	-0.102922	0.00506004	91.2467	1	cis	CALCA	CALCP	ENSG00000253179	downstream_gene_variant	unprocessed_pseudogene	693		-			-	MODIFIER
12:20734640:G:A:imp:v1	12	20581706	1797	19424659	21637502	0	CALCA:P01258:OID20983:v1	CALCA	P01258	rs10841568	0.149985	0.0853501	0.00702531	33.2357	1	trans	-	PDE3A	ENSG00000172572	intron_variant	protein_coding	0	2.45	-			-	MODIFIER
13:74041419:T:C:imp:v1	13	73467282	2146	72273876	74518183	0	CALCA:P01258:OID20983:v1	CALCA	P01258	rs719826	0.275098	-0.0402007	0.00557262	12.2648	NA	trans	-	LINC00393	ENSG00000224853	intron_variant,non_coding_transcript_variant	lncRNA	0	2.665	-			-	MODIFIER
14:105634487:G:T:imp:v1	14	105168150	2704	104168150	106183053	0	CALCA:P01258:OID20983:v1	CALCA	P01258	rs138903858	0.0270135	-0.128648	0.0157472	15.5095	1	trans	-	NUDT14	ENSG00000183828	downstream_gene_variant	protein_coding	4789	13.84	-			-	MODIFIER
20:10647951:A:G:imp:v1	20	10667303	4919	9657738	11669029	0	CALCA:P01258:OID20983:v1	CALCA	P01258	rs3790163	0.795243	0.0630578	0.00629354	22.9024	1	trans	-	JAG1	ENSG00000101384	intron_variant	protein_coding	0	11.17	-		510	-	MODIFIER
X:131293286:C:G:imp:v1	23	132159258	3026	131077207	133442686	0	CALCA:P01258:OID20983:v1	CALCA	P01258	rs6637953	0.324282	0.0338349	0.00445557	13.5079	NA	trans	-	-	-	intergenic_variant	-							MODIFIER
1:155195071:ATTAT:A:imp:v1	1	155225280	46	154151361	156227477	0	ANXA10:Q9UJ72:OID20886:v1	ANXA10	Q9UJ72	rs139558368	0.424522	0.048798	0.00625932	14.1947	NA	trans	-	GBAP1	ENSG00000291137	intron_variant,non_coding_transcript_variant	lncRNA	0		-			-	MODIFIER
4:169081189:A:G:imp:v1	4	168160038	5156	167151737	169187146	0	ANXA10:Q9UJ72:OID20886:v1	ANXA10	Q9UJ72	rs2319713	0.594999	0.0456899	0.00624513	12.5929	NA	cis	ANXA10	ANXA10	ENSG00000109511	intron_variant	protein_coding	0	5.894	-			-	MODIFIER
2:112770134:G:C:imp:v1	2	112012557	5377	111003367	113017632	0	NEFL:P07196:OID20871:v1	NEFL	P07196	rs11683409	0.616318	-0.0390477	0.00548282	11.9726	NA	trans	-	MERTK	ENSG00000153208	intron_variant	protein_coding	0	5.114	-			-	MODIFIER
5:148357632:T:G:imp:v1	5	148978069	4912	147969742	150024327	0	NEFL:P07196:OID20871:v1	NEFL	P07196	rs733032	0.583917	0.0407895	0.00539879	13.3789	NA	trans	-	SH3TC2	ENSG00000169247	downstream_gene_variant	protein_coding	4081	11.78	-			-	MODIFIER
7:70115886:G:A:imp:v1	7	70650900	5901	69650900	71650900	0	NEFL:P07196:OID20871:v1	NEFL	P07196	rs10950209	0.435964	-0.0364593	0.00537469	10.9308	NA	trans	-	AUTS2	ENSG00000158321	intron_variant	protein_coding	0	7.883	-			-	MODIFIER
11:58192611:A:G:imp:v1	11	58425138	5764	57425138	59666759	0	NEFL:P07196:OID20871:v1	NEFL	P07196	rs11229439	0.16091	0.049663	0.0072353	11.1742	NA	trans	-	OR5B2	ENSG00000172365	intron_variant	protein_coding	0	0.022	-			-	MODIFIER
16:75265719:C:A:imp:v1	16	75231821	1348	74210946	76265539	0	NEFL:P07196:OID20871:v1	NEFL	P07196	rs8062565	0.512884	0.0421909	0.00535236	14.4942	1	trans	-	BCAR1	ENSG00000050820	intron_variant	protein_coding	0	0.116	-			-	MODIFIER
16:81430387:C:T:imp:v1	16	81396782	4562	80396782	82396782	0	NEFL:P07196:OID20871:v1	NEFL	P07196	rs2927314	0.309569	0.0392993	0.00580495	10.89	NA	trans	-	-	-	intergenic_variant	-		1.781					MODIFIER
8:71629810:G:C:imp:v1	8	70717575	657	69559809	72099537	0	LGALS4:P56470:OID20748:v1	LGALS4	P56470	rs6472539	0.499127	-0.0529193	0.00552124	21.0327	1	trans	-	XKR9	ENSG00000221947	intron_variant	protein_coding	0	5.676	-			-	MODIFIER
9:136149229:T:C:imp:v1	9	133273813	7	132044114	134540399	0	LGALS4:P56470:OID20748:v1	LGALS4	P56470	rs505922	0.322963	-0.506055	0.00627864	1412.65	1	trans	-	ABO	ENSG00000175164	intron_variant	protein_coding	0	4.81	-			-	MODIFIER
11:270715:T:C:imp:v1	11	270715	3362	0	1280464	0	LGALS4:P56470:OID20748:v1	LGALS4	P56470	rs17655730	0.236017	0.0573751	0.00648026	18.0728	1	trans	-	COX8BP	ENSG00000289568	upstream_gene_variant	processed_transcript	1316	0.187					MODIFIER
19:39265229:A:T:imp:v1	19	38774589	745	37155818	39923378	0	LGALS4:P56470:OID20748:v1	LGALS4	P56470	rs140695578	0.0307216	0.281753	0.0160114	68.5858	1	cis	LGALS4	LGALS7	ENSG00000205076	upstream_gene_variant	protein_coding	1072	3.588	-			-	MODIFIER
4:77394018:T:C:imp:v1	4	76472865	4623	75472865	77492991	0	WFDC2:Q14508:OID21505:v1	WFDC2	Q14508	rs28394165	0.438826	0.0414305	0.00573676	12.2903	NA	trans	-	SHROOM3	ENSG00000138771	intron_variant	protein_coding	0	3.445	-			-	MODIFIER
16:20392332:G:A:imp:v1	16	20381010	1606	19339137	21381010	0	WFDC2:Q14508:OID21505:v1	WFDC2	Q14508	rs77924615	0.190703	-0.0661249	0.00725724	19.0905	1	trans	-	PDILT	ENSG00000169340	intron_variant	protein_coding	0	13.32	-		333	-	MODIFIER
19:49206674:G:A:imp:v1	19	48703417	29	47600190	49767058	0	WFDC2:Q14508:OID21505:v1	WFDC2	Q14508	rs601338	0.500713	0.0604988	0.00567318	25.8239	1	trans	-	FUT2	ENSG00000176920	stop_gained	protein_coding	0		.,.,.		526	0.615465	HIGH
20:44094375:C:G:imp:v1	20	45465735	950	44450323	46843524	0	WFDC2:Q14508:OID21505:v1	WFDC2	Q14508	rs973446	0.0889051	-0.127192	0.0100009	36.3287	1	cis	WFDC2	WFDC2	ENSG00000101443	upstream_gene_variant	protein_coding	4018	0.463	-			-	MODIFIER
4:103188709:C:T:imp:v1	4	102267552	141	101267552	103276925	0	DPEP1:P16444:OID20897:v1	DPEP1	P16444	rs13107325	0.0709764	0.0631115	0.00893577	11.7873	NA	trans	-	SLC39A8	ENSG00000138821	missense_variant	protein_coding	0		T,T,T		569	0.706548	MODERATE
4:145451913:G:T:imp:v1	4	144530761	3722	143308558	145737277	0	DPEP1:P16444:OID20897:v1	DPEP1	P16444	rs4835639	0.555695	0.0398996	0.00461691	17.258	1	trans	-	-	-	intergenic_variant	-		1.096					MODIFIER
6:14588001:C:T:imp:v1	6	14587770	3092	13529643	15620611	0	DPEP1:P16444:OID20897:v1	DPEP1	P16444	rs4282400	0.807669	0.0552095	0.0057603	21.0319	1	trans	-	-	-	intergenic_variant	-		0.023					MODIFIER
9:98979691:C:T:imp:v1	9	96217409	3129	94668292	97247890	0	DPEP1:P16444:OID20897:v1	DPEP1	P16444	rs10760822	0.542559	-0.0357446	0.00458697	14.1829	NA	trans	-	-	-	intergenic_variant	-		10.7					MODIFIER
9:104249070:T:C:imp:v1	9	101486788	3130	100465027	102559292	0	DPEP1:P16444:OID20897:v1	DPEP1	P16444	rs79137699	0.0308609	-0.12686	0.0133273	20.7564	1	trans	-	TMEM246-AS1	ENSG00000225376	downstream_gene_variant	lncRNA	4589	6.694	-			-	MODIFIER
9:136149229:T:C:imp:v1	9	133273813	7	132257521	134279427	0	DPEP1:P16444:OID20897:v1	DPEP1	P16444	rs505922	0.323133	0.043043	0.00487172	18.0007	1	trans	-	ABO	ENSG00000175164	intron_variant	protein_coding	0	4.81	-			-	MODIFIER
10:102075479:G:A:imp:v1	10	100315722	2023	99315722	101315722	0	DPEP1:P16444:OID20897:v1	DPEP1	P16444	rs603424	0.191407	-0.0446777	0.00597314	13.1281	NA	trans	-	PKD2L1	ENSG00000107593	intron_variant	protein_coding	0	4.567	-			-	MODIFIER
11:126229617:C:T:imp:v1	11	126359722	502	125201454	127442979	0	DPEP1:P16444:OID20897:v1	DPEP1	P16444	rs73632745	0.0823863	-0.13466	0.0084427	56.5443	1	trans	-	GSEC	ENSG00000280832	upstream_gene_variant	lncRNA	4135	7.001	-			-	MODIFIER
16:89740873:G:A:imp:v1	16	89674465	1710	87317747	91203446	0	DPEP1:P16444:OID20897:v1	DPEP1	P16444	rs423135	0.504082	0.776879	0.00617333	3441.13	1	cis	DPEP1	SPATA33	ENSG00000167523	downstream_gene_variant	protein_coding	4007	1.233	-			-	MODIFIER
17:7069412:G:A:imp:v1	17	7166093	463	5955732	8355768	0	DPEP1:P16444:OID20897:v1	DPEP1	P16444	rs186021206	0.00601518	0.948878	0.032412	187.673	1	trans	-	-	-	intergenic_variant	-		0.844					MODIFIER
19:5835677:G:A:imp:v1	19	5835666	788	4811707	6847989	0	DPEP1:P16444:OID20897:v1	DPEP1	P16444	rs12019136	0.0504896	0.118574	0.0106258	28.1893	1	trans	-	FUT6	ENSG00000156413	intron_variant	protein_coding	0	0.088	-			-	MODIFIER
2:20371301:T:G:imp:v1	2	20171540	1665	19163905	21175729	0	HGF:P14210:OID20656:v1	HGF	P14210	rs907867	0.472877	-0.0429992	0.00587721	12.5935	NA	trans	-	RNU6-961P	ENSG00000200763	upstream_gene_variant	snRNA	4265	3.947	-			-	MODIFIER
4:3452345:G:A:imp:v1	4	3450618	1267	1886895	4583817	0	HGF:P14210:OID20656:v1	HGF	P14210	rs59950280	0.337645	0.125463	0.00635446	86.0446	1	trans	-	HGFAC	ENSG00000109758	downstream_gene_variant	protein_coding	1132	1.638	-			-	MODIFIER
4:103188709:C:T:imp:v1	4	102267552	141	101191313	103276925	0	HGF:P14210:OID20656:v1	HGF	P14210	rs13107325	0.0710449	0.0899707	0.011535	14.2075	NA	trans	-	SLC39A8	ENSG00000138821	missense_variant	protein_coding	0		T,T,T		569	0.706548	MODERATE
7:81359051:C:T:imp:v1	7	81729735	1704	80676558	83074466	0	HGF:P14210:OID20656:v1	HGF	P14210	rs5745687	0.062969	-0.183077	0.0120856	51.1096	1	cis	HGF	HGF	ENSG00000019991	missense_variant	protein_coding	0		.,T,T	Benign	510	0.487112	MODERATE
8:106581528:A:T:imp:v1	8	105569300	589	104558736	106580311	0	HGF:P14210:OID20656:v1	HGF	P14210	rs6993770	0.291839	-0.0513796	0.0064298	14.8729	1	trans	-	ZFPM2	ENSG00000169946	intron_variant	protein_coding	0	4.006	-			-	MODIFIER
11:72945341:C:T:imp:v1	11	73234296	756	72232438	74242909	0	HGF:P14210:OID20656:v1	HGF	P14210	rs2511241	0.927743	0.151158	0.0112977	40.0992	1	trans	-	P2RY2	ENSG00000175591	missense_variant	protein_coding	0		T,T,T		361	0.706298	MODERATE
12:111884608:T:C:imp:v1	12	111446804	789	110270654	113468611	0	HGF:P14210:OID20656:v1	HGF	P14210	rs3184504	0.539197	-0.0596717	0.00597228	22.7796	1	trans	-	SH2B3	ENSG00000111252	missense_variant	protein_coding	0		T,T			0.722319	MODERATE
17:26694861:G:A:imp:v1	17	28367840	630	27245826	29413121	0	HGF:P14210:OID20656:v1	HGF	P14210	rs704	0.478031	-0.0592156	0.00585407	23.3254	1	trans	-	VTN	ENSG00000109072	missense_variant	protein_coding	0		.,T	Benign		0.421363	MODERATE
1:27021913:G:C:imp:v1	1	26695422	1199	25607100	28041635	0	CHI3L1:P36222:OID20399:v1	CHI3L1	P36222	rs114165349	0.0220832	-0.169956	0.0202368	16.3441	NA	trans	-	ARID1A	ENSG00000117713	upstream_gene_variant	protein_coding	593	22.1	-		509	-	MODIFIER
1:203155882:G:C:imp:v1	1	203186754	25	201619128	204518459	0	CHI3L1:P36222:OID20399:v1	CHI3L1	P36222	rs4950928	0.790648	0.670303	0.00725933	1853.47	1	cis	CHI3L1	CHI3L1	ENSG00000133048	upstream_gene_variant	protein_coding	50	0.407	-			-	MODIFIER
2:27748992:AT:A:imp:v1	2	27526125	1351	26175328	28530004	0	CHI3L1:P36222:OID20399:v1	CHI3L1	P36222	-	0.624168	-0.0582382	0.00551254	25.3621	1	trans	-	GCKR	ENSG00000084734	downstream_gene_variant	protein_coding	2441		-			-	MODIFIER
2:60514540:T:C:imp:v1	2	60287405	3801	59261964	61294176	0	CHI3L1:P36222:OID20399:v1	CHI3L1	P36222	rs28409139	0.602347	0.0383539	0.00546627	11.6429	NA	trans	-	-	-	intergenic_variant	-		6.563					MODIFIER
2:211540507:C:A:imp:v1	2	210675783	1701	209675783	211678331	0	CHI3L1:P36222:OID20399:v1	CHI3L1	P36222	rs1047891	0.313207	0.0485257	0.00571597	16.6829	NA	trans	-	CPS1	ENSG00000021826	missense_variant	protein_coding	0		T,T,T	Benign	404	0.693126	MODERATE
8:126500031:C:G:imp:v1	8	125487789	1194	124434926	126529417	0	CHI3L1:P36222:OID20399:v1	CHI3L1	P36222	rs28601761	0.412348	-0.108799	0.00545197	87.8762	1	trans	-	-	ENSG00000253111	intron_variant,non_coding_transcript_variant	lncRNA	0	13.83	-			-	MODIFIER
12:121424861:A:G:imp:v1	12	120987058	5973	119942741	122033534	0	CHI3L1:P36222:OID20399:v1	CHI3L1	P36222	rs7310409	0.619859	-0.053179	0.00545606	21.7203	1	trans	-	HNF1A	ENSG00000135100	intron_variant	protein_coding	0	2.008	-			-	MODIFIER
15:60883281:C:A:imp:v1	15	60591082	1408	59570301	61687613	0	CHI3L1:P36222:OID20399:v1	CHI3L1	P36222	rs339969	0.619849	-0.0668044	0.00545281	33.782	1	trans	-	RORA-AS1	ENSG00000245534	intron_variant,non_coding_transcript_variant	lncRNA	0	14.92	-			-	MODIFIER
16:88531316:T:C:imp:v1	16	88464908	2026	87442954	89474762	0	CHI3L1:P36222:OID20399:v1	CHI3L1	P36222	rs12595858	0.339213	0.0419458	0.00561996	13.0752	NA	trans	-	MIR5189	ENSG00000263456	upstream_gene_variant	miRNA	4010	14.05	-		763	-	MODIFIER
19:49232226:G:A:imp:v1	19	48728969	29	47715345	49746982	0	CHI3L1:P36222:OID20399:v1	CHI3L1	P36222	rs2287922	0.516345	0.0372646	0.00537862	11.3706	NA	trans	-	RASIP1	ENSG00000105538	missense_variant	protein_coding	0		D	Possibly Damaging	436	0.67177	MODERATE
19:53918063:T:C:imp:v1	19	53414810	2547	52400924	54431351	0	CHI3L1:P36222:OID20399:v1	CHI3L1	P36222	rs62117298	0.477728	-0.0586072	0.00533508	27.3468	1	trans	-	ZNF765	ENSG00000196417	downstream_gene_variant	protein_coding	2801	0.161	-			-	MODIFIER
1:29486128:C:T:imp:v1	1	29159616	5609	28159616	30159616	0	CTSV:O60911:OID21405:v1	CTSV	O60911	rs113292219	0.0502984	0.0881547	0.0126731	11.4561	1	trans	-	SRSF4	ENSG00000116350	intron_variant	protein_coding	0	16.77	-		343	-	MODIFIER
2:114050961:T:C:imp:v1	2	113293384	3947	112195931	114306686	0	CTSV:O60911:OID21405:v1	CTSV	O60911	rs6753679	0.620142	0.0482334	0.00572871	16.4227	1	trans	-	-	-	intergenic_variant	-		1.371					MODIFIER
4:106099809:T:C:imp:v1	4	105178652	2347	104149907	106293182	0	CTSV:O60911:OID21405:v1	CTSV	O60911	rs2903386	0.369557	0.0465059	0.00575117	15.2112	1	trans	-	TET2-AS1	ENSG00000251586	upstream_gene_variant	lncRNA	589	3.416	-			-	MODIFIER
5:176806636:C:T:imp:v1	5	177379635	13	176306340	178410503	0	CTSV:O60911:OID21405:v1	CTSV	O60911	rs35716097	0.301703	0.0735606	0.00605138	33.2733	1	trans	-	SLC34A1	ENSG00000131183	upstream_gene_variant	protein_coding	4799	4.01	-			-	MODIFIER
6:42392578:C:T:imp:v1	6	42424840	1302	41398736	44378724	0	CTSV:O60911:OID21405:v1	CTSV	O60911	rs260237	0.124722	-0.0932171	0.00870394	26.0381	1	trans	-	TRERF1	ENSG00000124496	intron_variant	protein_coding	0	2.874	-			-	MODIFIER
6:52702085:G:A:imp:v1	6	52837287	4418	51731718	53879943	0	CTSV:O60911:OID21405:v1	CTSV	O60911	rs9382146	0.578059	-0.107654	0.00563275	80.6987	1	trans	-	GSTA5	ENSG00000182793	intron_variant	protein_coding	0	1.902	-			-	MODIFIER
7:28474561:GTGT:G:imp:v1	7	28434942	1979	27414961	29445032	0	CTSV:O60911:OID21405:v1	CTSV	O60911	-	0.369138	-0.0765801	0.00576495	39.5411	1	trans	-	CREB5	ENSG00000146592	intron_variant	protein_coding	0		-			-	MODIFIER
9:99906465:T:C:imp:v1	9	97144183	957	95213925	98548429	0	CTSV:O60911:OID21405:v1	CTSV	O60911	rs117724680	0.0657726	0.388696	0.0114823	250.466	1	cis	CTSV	CTSV	ENSG00000136943	intron_variant,non_coding_transcript_variant	retained_intron		5.705					MODIFIER
9:136155000:C:T:imp:v1	9	133279427	7	132257521	134474633	0	CTSV:O60911:OID21405:v1	CTSV	O60911	rs635634	0.181778	-0.10818	0.00735289	48.2718	1	trans	-	ABO	ENSG00000175164	upstream_gene_variant	protein_coding	4213	2.272	-			-	MODIFIER
10:60281420:CT:C:imp:v1	10	58521660	1991	57469381	59615853	0	CTSV:O60911:OID21405:v1	CTSV	O60911	-	0.469277	0.074234	0.00561311	39.2017	1	trans	-	BICC1	ENSG00000122870	intron_variant	protein_coding	0		-			-	MODIFIER
12:57776069:G:GT:imp:v1	12	57382286	127	56285631	58450266	0	CTSV:O60911:OID21405:v1	CTSV	O60911	rs551623654	0.245124	0.0510624	0.00660721	13.9625	NA	trans	-	R3HDM2	ENSG00000179912	intron_variant	protein_coding	0		-			-	MODIFIER
12:102092989:C:A:imp:v1	12	101699211	199	100549030	103634588	0	CTSV:O60911:OID21405:v1	CTSV	O60911	rs2559851	0.576304	0.117513	0.00575671	91.8943	1	trans	-	CHPT1	ENSG00000111666	intron_variant	protein_coding	0	6.773	-			-	MODIFIER
12:117599349:C:G:imp:v1	12	117161544	1223	116140308	118202740	0	CTSV:O60911:OID21405:v1	CTSV	O60911	rs6490117	0.461126	-0.0482196	0.00564914	16.8562	1	trans	-	FBXO21	ENSG00000135108	intron_variant	protein_coding	0	0.943	-			-	MODIFIER
12:121416650:A:C:imp:v1	12	120978847	5973	119637803	122052717	0	CTSV:O60911:OID21405:v1	CTSV	O60911	rs1169288	0.313026	-0.104517	0.00608029	65.4967	1	trans	-	HNF1A	ENSG00000135100	missense_variant	protein_coding	0		T,.,.,.,T,T		539	0.517182	MODERATE
14:73377351:G:A:imp:v1	14	72910643	5165	71875768	73924079	0	CTSV:O60911:OID21405:v1	CTSV	O60911	rs12888367	0.511568	0.0410548	0.00561507	12.5782	NA	trans	-	-	-	intergenic_variant	-		0.305					MODIFIER
15:63373329:T:G:imp:v1	15	63081130	4209	62052530	64082478	0	CTSV:O60911:OID21405:v1	CTSV	O60911	rs2729806	0.661837	-0.048562	0.00590695	15.6956	1	trans	-	-	-	regulatory_region_variant	enhancer		0.853					MODIFIER
16:79927303:A:G:imp:v1	16	79893406	982	78663042	80920413	0	CTSV:O60911:OID21405:v1	CTSV	O60911	rs9925837	0.153541	-0.0889662	0.0077173	30.0215	1	trans	-	-	-	intergenic_variant	-		5.042					MODIFIER
17:7069412:G:A:imp:v1	17	7166093	463	6166093	8166093	0	CTSV:O60911:OID21405:v1	CTSV	O60911	rs186021206	0.00603923	0.278317	0.0394215	11.7787	NA	trans	-	-	-	intergenic_variant	-		0.844					MODIFIER
17:36165926:C:T:imp:v1	17	37805958	3331	36805958	38834098	0	CTSV:O60911:OID21405:v1	CTSV	O60911	rs143890367	0.0045726	-0.384287	0.0419222	19.3117	NA	trans	-	-	ENSG00000275173	upstream_gene_variant	lncRNA	3170	2.651	-			-	MODIFIER
19:5827765:G:A:imp:v1	19	5827754	788	4811707	6846266	0	CTSV:O60911:OID21405:v1	CTSV	O60911	rs79744308	0.0450176	0.12479	0.0135113	19.5919	1	trans	-	NRTN	ENSG00000171119	missense_variant	protein_coding	0		D	Benign		0.652421	MODERATE
19:12085428:G:C:imp:v1	19	11974613	412	10886795	12974613	0	CTSV:O60911:OID21405:v1	CTSV	O60911	rs12975364	0.48666	0.0413058	0.00569607	12.3853	NA	trans	-	ZNF763	ENSG00000197054	intron_variant	protein_coding	0	0.721	-			-	MODIFIER
21:16240311:T:G:imp:v1	21	14867990	4347	13862567	15867990	0	CTSV:O60911:OID21405:v1	CTSV	O60911	rs78703352	0.087984	0.0806834	0.0099555	15.2757	1	trans	-	LINC02246	ENSG00000281903	intron_variant,non_coding_transcript_variant	lncRNA	0	4.668	-			-	MODIFIER
4:75323645:C:T:imp:v1	4	74457928	3168	73332591	75728580	0	AREG:P15514:OID21357:v1	AREG	P15514	rs1691273	0.695218	-0.163436	0.00665519	132.446	1	cis	AREG	AREG	ENSG00000109321	downstream_gene_variant	protein_coding	2923	6.494	-			-	MODIFIER
7:55242782:T:C:imp:v1	7	55175089	4210	53840021	56178527	0	AREG:P15514:OID21357:v1	AREG	P15514	rs712831	0.777745	0.0600611	0.00730657	15.692	1	trans	-	EGFR-AS1	ENSG00000224057	downstream_gene_variant	lncRNA	4661	1.477	-			-	MODIFIER
9:136141870:C:T:imp:v1	9	133266456	7	132257521	134402020	0	AREG:P15514:OID21357:v1	AREG	P15514	rs2519093	0.182509	-0.0819432	0.00781783	24.9789	1	trans	-	ABO	ENSG00000175164	intron_variant	protein_coding	0	7.465	-			-	MODIFIER
19:49203829:C:T:imp:v1	19	48700572	29	47655275	49751698	0	AREG:P15514:OID21357:v1	AREG	P15514	rs35106244	0.446102	-0.057999	0.00631084	19.4073	1	trans	-	FUT2	ENSG00000176920	intron_variant	protein_coding	0	3.255	-			-	MODIFIER
1:43724430:G:A:imp:v1	1	43258759	2078	42234142	44292607	0	HAVCR1:Q96D42:OID21422:v1	HAVCR1	Q96D42	rs2484713	0.405001	0.0651013	0.0050764	36.9214	1	trans	-	CFAP57	ENSG00000243710	downstream_gene_variant	protein_coding	4401	0.48	-			-	MODIFIER
1:155155731:G:A:imp:v1	1	155183255	46	154158335	156227811	0	HAVCR1:Q96D42:OID21422:v1	HAVCR1	Q96D42	rs4971100	0.421108	0.0421056	0.00500612	16.3902	1	trans	-	MUC1	ENSG00000185499	downstream_gene_variant	protein_coding	2569	3.306	-			-	MODIFIER
1:202000746:A:T:imp:v1	1	202031618	2079	201031618	203046812	0	HAVCR1:Q96D42:OID21422:v1	HAVCR1	Q96D42	rs7537226	0.764643	-0.0408328	0.00594734	11.1794	NA	trans	-	-	ENSG00000232296	downstream_gene_variant	processed_pseudogene	2926	1.67	-			-	MODIFIER
5:699036:G:A:imp:v1	5	698921	155	0	1700654	0	HAVCR1:Q96D42:OID21422:v1	HAVCR1	Q96D42	rs440225	0.730813	-0.0570497	0.00685511	16.0638	1	trans	-	-	ENSG00000289088	downstream_gene_variant	lncRNA	4091	6.288	-			-	MODIFIER
5:156471069:A:G:imp:v1	5	157044058	156	154279967	159146091	0	HAVCR1:Q96D42:OID21422:v1	HAVCR1	Q96D42	rs6878069	0.4809	-0.456088	0.00549358	1498.74	1	cis	HAVCR1	HAVCR1	ENSG00000113249	intron_variant	protein_coding	0	0.048	-			-	MODIFIER
6:31239518:C:T:imp:v1	6	31271741	6415	25500000	34000000	1	HAVCR1:Q96D42:OID21422:v1	HAVCR1	Q96D42	rs1050420	0.37862	0.0352253	0.0050909	11.3429	NA	trans	-	USP8P1	ENSG00000214892	upstream_gene_variant	processed_pseudogene	3831	11.1	-			-	MODIFIER
7:151413124:T:C:imp:v1	7	151716038	4292	150714408	152718450	0	HAVCR1:Q96D42:OID21422:v1	HAVCR1	Q96D42	rs6464165	0.278181	0.0385652	0.00550841	11.5954	NA	trans	-	PRKAG2	ENSG00000106617	intron_variant	protein_coding	0	0.105	-			-	MODIFIER
8:126506694:G:A:imp:v1	8	125494452	1194	124463528	126494452	0	HAVCR1:Q96D42:OID21422:v1	HAVCR1	Q96D42	rs112875651	0.378018	-0.0487507	0.00517273	20.3646	1	trans	-	-	ENSG00000253111	intron_variant,non_coding_transcript_variant	lncRNA	0	0.022	-			-	MODIFIER
11:65557116:T:TG:imp:v1	11	65789645	968	64678917	66802675	0	HAVCR1:Q96D42:OID21422:v1	HAVCR1	Q96D42	rs5792371	0.340632	0.0396985	0.0052468	13.4154	NA	trans	-	OVOL1-AS1	ENSG00000255120	intron_variant,non_coding_transcript_variant	lncRNA	0		-		475	-	MODIFIER
15:39235357:C:A:imp:v1	15	38943156	2218	37921650	39943156	0	HAVCR1:Q96D42:OID21422:v1	HAVCR1	Q96D42	rs768269	0.428981	-0.0352173	0.00517738	10.9869	NA	trans	-	LINC02694	ENSG00000175779	intron_variant,non_coding_transcript_variant	lncRNA	0	4.567	-			-	MODIFIER
15:58679668:G:A:imp:v1	15	58387469	962	57378979	59450219	0	HAVCR1:Q96D42:OID21422:v1	HAVCR1	Q96D42	rs7350789	0.352988	0.0637302	0.00518193	34.0352	1	trans	-	ALDH1A2	ENSG00000128918	intron_variant,non_coding_transcript_variant	protein_coding_CDS_not_defined		2.633					MODIFIER
16:20392332:G:A:imp:v1	16	20381010	1606	19335834	21403450	0	HAVCR1:Q96D42:OID21422:v1	HAVCR1	Q96D42	rs77924615	0.190747	-0.106401	0.00634889	62.3129	1	trans	-	PDILT	ENSG00000169340	intron_variant	protein_coding	0	13.32	-		333	-	MODIFIER
17:66823805:G:A:imp:v1	17	68827664	112	67557338	70085137	0	HAVCR1:Q96D42:OID21422:v1	HAVCR1	Q96D42	rs112001035	0.0575146	0.226675	0.0108699	95.8476	1	trans	-	-	-	intergenic_variant	-		0.086					MODIFIER
19:41825191:C:T:imp:v1	19	41319286	637	40284181	42320115	0	HAVCR1:Q96D42:OID21422:v1	HAVCR1	Q96D42	rs73045269	0.162643	-0.0481218	0.00670104	12.1607	NA	trans	-	CCDC97	ENSG00000142039	intron_variant	protein_coding	0	4.427	-			-	MODIFIER

## Sheet: ST 4. Targeted ADRD
Supplementary Table 4. Alzheimer’s disease and neurodegeneration biomarker levels among resilient, non-resilient, and 80+ impaired
All results were derived from an 2X3 ANCOVA adjusted for age, HT treatment (HT vs Placebo), education, BMI, GFR (CKD-EPI), diabetes, and High cholesterol.
		Cell means			Non-Resilient - Resilient		Non-Resilient - 80+ Impaired		80+ Impair - Resilient		Global
	ApoE	Non-Resilient	80+ Impaired	Resilient	Difference	APOE	Difference	APOE	Difference	APOE	APOE
						X 2 Group		X 2 Group		X 2 Group	X 3 Group
						P value		P value		P value	P value
Abeta ratio	e3	0.0628	0.0664	0.0669	-0.00406	0.838	-0.0035	0.082	-0.00052	0.027	0.0548
		0.00178	0.00096	0.00102	0.00202		0.002		0.0013
					P=0.044		P = 0.075		P = 0.679
	e4	0.0607	0.0593	0.0642	-0.0035		0.0014		-0.0049
		0.00173	0.0013	0.00107	0.00195		0.0021		0.0016
					P =0.0732		P = 0.492		P = 0.0018
tau	e3	1.134	1.136	1.14	-0.00605	0.26	-0.0016	0.278	-0.0045	0.99	0.497
		0.0598	0.0322	0.0342	0.068		0.067		0.042
					P=0.929		P= 0.981		P = 0.915
	e4	1.252	1.149	1.153	0.099		0.103		-0.0036
		0.058	0.0439	0.0358	0.0653		0.0703		0.053
					P=0.130		P = 0.145		P = 0.946
Nfl	e3	18.49	16.61	16.78	1.707	0.218	1.875 (0.682)	0.41	-0.168	0.593	0.463
		0.611	0.331	0.354	0.693		0.682		0.434
					P=0.014		P = 0.0061		P = 0.699
	e4	19.46	16.77	16.57	2.885		2.686		0.199
		0.595	0.451	0.367	0.67		0.722		0.543
					p<.0001		P = 0.0002		P = 0.714
Abratio/tau	e3	0.0716	0.0787	0.0747	-0.0031	0.22	-0.00708	0.834	0.00398	0.0443	0.109
		0.00564	0.00304	0.00323	0.00639		0.0063		0.00397
					P = 0.628		P = 0.261		P = 0.316
	e4	0.0626	0.0678	0.0765	-0.0139		-0.00518		-0.00871
		0.00547	0.00412	0.00338	0.00616		0.00664		0.00502
					P = 0.0244		P = 0.436		P = 0.0819

## Sheet: ST 5. Resiliency, APOEe4
Supplementary Table 5. Difference in APOEe4-resiliency-associated protein abundance between resilient and non-resilient groups.
APOE ε4 extreme group comparison, APOE ε3 extreme group comparison and their interactions for the first 21 proteins showing the most significant (raw p < 0.01) difference in APOE ε4 extreme group comparisons, they are ordered by raw p-values. All the significant betas (for the APOE ε4 extreme group comparison) are negative (except the last protein on the list), which means that protein levels in …
		APOE ε4 extreme group diff			APOE ε3 extreme group diff			Interaction
		(Resilient– nonResilient)			(Resilient– nonResilient)
Protein	Panel	Beta	Std Err	P value	Beta	Std Err	P value	Beta	Std Err	P value
ANGPTL4	DEV	-0.236	0.054	<.0001	-0.0396	0.056	0.479	0.197	0.0771	0.0108
PTX3	CV2	-0.223	0.051	<.0001	0.00987	0.053	0.852	0.233	0.0728	0.0014
NCR1	IRE	-0.176	0.0453	0.0001	0.0394	0.0467	0.399	0.216	0.0644	0.0008
NEFL	NEX	-0.195	0.0505	0.0001	-0.154	0.0521	0.0032	0.0417	0.0717	0.562
IL10_1	INF	-0.208	0.065	0.0014	-0.0737	0.0667	0.269	0.135	0.0921	0.144
GDF_15	CV3	-0.126	0.0417	0.0026	-0.14	0.0432	0.0012	-0.0141	0.0595	0.812
TNF	INF	-0.18	0.0597	0.0026	0.0331	0.0612	0.589	0.213	0.0846	0.012
CX3CL1	INF	-0.132	0.0444	0.0029	0.049	0.0456	0.282	0.181	0.063	0.004
CHI3L1	CV3	-0.284	0.0967	0.0033	-0.273	0.1	0.0066	0.0116	0.138	0.933
MMP_3	CV3	-0.153	0.0522	0.0034	-0.0546	0.0541	0.313	0.0983	0.0745	0.187
ASGR1	NEX	-0.101	0.0347	0.0038	0.01	0.0358	0.78	0.111	0.0493	0.025
PIgR	CV2	-0.0525	0.0183	0.0041	-0.0139	0.019	0.464	0.0386	0.026	0.139
TFF3	CV3	-0.108	0.038	0.0045	-0.0565	0.0393	0.152	0.0516	0.0542	0.341
OPG_1	INF	-0.109	0.0389	0.0052	-0.0327	0.0399	0.413	0.0761	0.0551	0.167
IL10	IRE	-0.185	0.0663	0.0053	-0.0845	0.0683	0.216	0.101	0.0942	0.286
TGF_alpha	INF	-0.0894	0.0326	0.0061	-0.0322	0.0334	0.335	0.0572	0.0461	0.215
MMP_10	INF	-0.184	0.068	0.0068	0.118	0.0698	0.092	0.302	0.0964	0.0018
ST3GAL1	ODA	-0.133	0.0494	0.007	0.0657	0.0508	0.196	0.199	0.0702	0.0046
SULT2A1	CER	-0.2	0.0752	0.0079	-0.115	0.0773	0.138	0.0855	0.107	0.423
GDNF	INF	-0.119	0.0449	0.0083	0.0055	0.046	0.904	0.124	0.0636	0.0511
OMG	CER	0.188	0.0728	0.0099	0.0507	0.0748	0.498	-0.137	0.103	0.184

## Sheet: ST 6. Protein Descriptions
Supplementary Table 6a. Annotation for proteins that significantly differed between resilient and impaired groups among APOEe4 participants
Gene Name	Protein Name	Description
ANGPTL4		Angiopoietin-related protein 4; Protein with hypoxia-induced expression in endothelial cells. May act as a regulator of angiogenesis and modulate tumorigenesis. Inhibits proliferation, migration, and tubule formation of endothelial cells and reduces vascular leakage. May exert a protective function on endothelial cells through an endocrine action. It is directly involved in regulating glucose hom…
PTX3		Pentraxin-related protein PTX3; Plays a role in the regulation of innate resistance to pathogens, inflammatory reactions, possibly clearance of self- components and female fertility; Long pentraxins (381 aa)
NCR1		Natural cytotoxicity triggering receptor 1; Cytotoxicity-activating receptor that may contribute to the increased efficiency of activated natural killer (NK) cells to mediate tumor cell lysis (304 aa)
NEFL		Neurofilament light polypeptide; Neurofilaments usually contain three intermediate filament proteins: L, M, and H which are involved in the maintenance of neuronal caliber (543 aa)
IL10_1		Interleukin-10; Inhibits the synthesis of a number of cytokines, including IFN-gamma, IL-2, IL-3, TNF and GM-CSF produced by activated macrophages and by helper T-cells; Belongs to the IL-10 family (178 aa)
GDF_15		Growth differentiation factor 15; Belongs to the TGF-beta family (308 aa)
TNF		Tumor necrosis factor; Cytokine that binds to TNFRSF1A/TNFR1 and TNFRSF1B/TNFBR. It is mainly secreted by macrophages and can induce cell death of certain tumor cell lines. It is potent pyrogen causing fever by direct action or by stimulation of interleukin-1 secretion and is implicated in the induction of cachexia, Under certain conditions it can stimulate cell proliferation and induce cell diff…
CX3CL1		C-X3-C motif chemokine ligand 1; Fractalkine; Acts as a ligand for both CX3CR1 and integrins. Binds to CX3CR1. Binds to integrins ITGAV:ITGB3 and ITGA4:ITGB1. Can activate integrins in both a CX3CR1-dependent and CX3CR1-independent manner. In the presence of CX3CR1, activates integrins by binding to the classical ligand-binding site (site 1) in integrins. In the absence of CX3CR1, binds to a seco…
CHI3L1		Chitinase-3-like protein 1; Carbohydrate-binding lectin with a preference for chitin. Has no chitinase activity. May play a role in tissue remodeling and in the capacity of cells to respond to and cope with changes in their environment. Plays a role in T-helper cell type 2 (Th2) inflammatory response and IL-13-induced inflammation, regulating allergen sensitization, inflammatory cell apoptosis, d…
MMP_3		Matrix metalloproteinase-3 (stromelysin 1, progelatinase); Stromelysin-1; Can degrade fibronectin, laminin, gelatins of type I, III, IV, and V; collagens III, IV, X, and IX, and cartilage proteoglycans. Activates procollagenase; Belongs to the peptidase M10A family (477 aa)
ASGR1		Asialoglycoprotein receptor 1; Mediates the endocytosis of plasma glycoproteins to which the terminal sialic acid residue on their complex carbohydrate moieties has been removed. The receptor recognizes terminal galactose and N-acetylgalactosamine units. After ligand binding to the receptor, the resulting complex is internalized and transported to a sorting organelle, where receptor and ligand ar…
PIgR		Polymeric immunoglobulin receptor; This receptor binds polymeric IgA and IgM at the basolateral surface of epithelial cells. The complex is then transported across the cell to be secreted at the apical surface. During this process a cleavage occurs that separates the extracellular (known as the secretory component) from the transmembrane segment; V-set domain containing (764 aa)
TFF3		Trefoil factor 3; Involved in the maintenance and repair of the intestinal mucosa. Promotes the mobility of epithelial cells in healing processes (motogen) (94 aa)
OPG		Tumor necrosis factor receptor superfamily member 11B; Acts as decoy receptor for TNFSF11/RANKL and thereby neutralizes its function in osteoclastogenesis. Inhibits the activation of osteoclasts and promotes osteoclast apoptosis in vitro. Bone homeostasis seems to depend on the local ratio between TNFSF11 and TNFRSF11B. May also play a role in preventing arterial calcification. May act as decoy r…
IL10		Interleukin-10; Inhibits the synthesis of a number of cytokines, including IFN-gamma, IL-2, IL-3, TNF and GM-CSF produced by activated macrophages and by helper T-cells; Belongs to the IL-10 family (178 aa)
TGF_alpha		Protransforming growth factor alpha; TGF alpha is a mitogenic polypeptide that is able to bind to the EGF receptor/EGFR and to act synergistically with TGF beta to promote anchorage-independent cell proliferation in soft agar (160 aa)
MMP_10		Matrix metalloproteinase-10 (stromelysin 2); Stromelysin-2; Can degrade fibronectin, gelatins of type I, III, IV, and V; weakly collagens III, IV, and V. Activates procollagenase; Belongs to the peptidase M10A family (476 aa)
ST3GAL1		CMP-N-acetylneuraminate-beta-galactosamide-alpha-2,3-sialyltransferase 1; Responsible for the synthesis of the sequence NeuAc- alpha-2,3-Gal-beta-1,3-GalNAc- found on sugar chains O-linked to Thr or Ser and also as a terminal sequence on certain gangliosides. SIAT4A and SIAT4B sialylate the same acceptor substrates but exhibit different Km values; Belongs to the glycosyltransferase 29 family (340…
SULT2A1		Sulfotransferase family 2a member 1; Bile salt sulfotransferase; Sulfotransferase that utilizes 3'-phospho-5'-adenylyl sulfate (PAPS) as sulfonate donor to catalyze the sulfonation of steroids and bile acids in the liver and adrenal glands; Sulfotransferases, cytosolic (285 aa)
GDNF		Glial cell line-derived neurotrophic factor; Neurotrophic factor that enhances survival and morphological differentiation of dopaminergic neurons and increases their high-affinity dopamine uptake; Belongs to the TGF-beta family. GDNF subfamily (228 aa)
OMG		Oligodendrocyte-myelin glycoprotein; Cell adhesion molecule contributing to the interactive process required for myelination in the central nervous system
Supplementary Table 6b. Annotation for proteins that significantly differed between resilient and impaired groups among APOEe3 participants
Gene Name	Protein Name	Description
GDF15*		Growth differentiation factor 15; Belongs to the TGF-beta family (308 aa)
CALCA		Calcitonin related polypeptide alpha; Calcitonin; Calcitonin causes a rapid but short-lived drop in the level of calcium and phosphate in blood by promoting the incorporation of those ions in the bones; Endogenous ligands (141 aa)
ANXA10		Annexin A10; Annexins (324 aa)
NEFL*		Neurofilament light polypeptide; Neurofilaments usually contain three intermediate filament proteins: L, M, and H which are involved in the maintenance of neuronal caliber (543 aa)
Gal4 (LGALS4)		Galectin-4; Galectin that binds lactose and a related range of sugars. May be involved in the assembly of adherens junctions; Galectins (323 aa)
WFDC2		WAP four-disulfide core domain protein 2; Broad range protease inhibitor; WAP four-disulfide core domain containing (124 aa)
DPEP1		Dipeptidase 1; Hydrolyzes a wide range of dipeptides. Implicated in the renal metabolism of glutathione and its conjugates. Converts leukotriene D4 to leukotriene E4; it may play an important role in the regulation of leukotriene activity (411 aa)
HGF
CHI3L1*		Chitinase-3-like protein 1; Carbohydrate-binding lectin with a preference for chitin. Has no chitinase activity. May play a role in tissue remodeling and in the capacity of cells to respond to and cope with changes in their environment. Plays a role in T-helper cell type 2 (Th2) inflammatory response and IL-13-induced inflammation, regulating allergen sensitization, inflammatory cell apoptosis, d…
CTSV		Cathepsin L2; Cysteine protease. May have an important role in corneal physiology; Belongs to the peptidase C1 family (334 aa)
AREG		Amphiregulin; Ligand of the EGF receptor/EGFR. Autocrine growth factor as well as a mitogen for a broad range of target cells including astrocytes, Schwann cells and fibroblasts; Belongs to the amphiregulin family (252 aa)
KIM1 (HAVCR1)		The protein encoded by this gene is a membrane receptor for both human hepatitis A virus (HHAV) and TIMD4. The encoded protein may be involved in the moderation of asthma and allergic diseases. The reference genome represents an allele that retains a MTTVP amino acid segment that confers protection against atopy in HHAV seropositive individuals. The protein is a receptor for multiple other viruse…

## Sheet: ST 7. Dose Response
Supplementary Table 7. Examination of APOEe4 dose-dependent effects on resilient vs. non-resilient difference in protein expression
Examination of dose response effects for proteins that were (i) differentially expressed between resilient and non-resilient APOEε4 participants and (ii) showed statistically significant interaction by APOE genotype. Dose response was determined by deriving the difference between resilient and non-resilient protein levels among APOEε3/ε3, APOEε3/ε4, and APOEε4/ε4 participants.
proteins	Cog group	APOE
		e3e3	e3e4	e4e4
ANGPLT4	Non-Resilient	5.08 (0.052)	5.22 (0.053)	5.36 (0.13)
	80+ impaired	5.08 (0.029)	5.03 (0.039)	5.12 (0.12)
	Resilient	5.04 (0.029)	5.00 (0.031)	4.97 (0.12)
ANGPLT4 Diff		0.04	0.22	0.39
PTX3	Non-Resilient	4.91 (0.049)	5.09 (0.050)	5.20 (0.12)
	80+ impaired	4.91 (0.028)	4.97 (0.038)	4.96 (0.12)
	Resilient	4.92 (0.028)	4.88 (0.030)	4.82 (0.12)
PTX3 Diff		-0.01	0.21	0.38
NCR1	Non-Resilient	2.81 (0.043)	2.97 (0.044)	3.03 (0.10)
	80+ impaired	2.85 (0.025)	2.86 (0.033)	2.81 (0.10)
	Resilient	2.85 (0.025)	2.80 (0.026)	2.78 (0.10)
NCR1 Diff		-0.04	0.17	0.25
TNF	Non-Resilient	3.31 (0.057)	3.47 (0.058)	3.33 (0.14)
	80+ impaired	3.32 (0.033)	3.32 (0.043)	3.24 (0.13)
	Resilient	3.34 (0.032)	3.27 (0.035)	3.18 (0.14)
TNF Diff		-0.03	0.2	0.15
CX3CL1	Non-Resilient	6.03 (0.042)	6.18 (0.043)	6.22 (0.10)
	80+ impaired	6.07 (0.024)	6.09 (0.032)	6.20 (0.099)
	Resilient	6.08 (0.024)	6.05 (0.026)	6.00 (0.10)
CX3CL1 Diff		-0.05	0.13	0.22
ASGR1	Non-Resilient	3.75 (0.033)	3.85 (0.034)	3.68 (0.080)
	80+ impaired	3.75 (0.019)	3.74 (0.025)	3.61 (0.077)
	Resilient	3.76 (0.019)	3.72 (0.020)	3.72 (0.077)
ASGR1 Diff		-0.01	0.13	-0.04
MMP_10	Non-Resilient	8.73 (0.065)	8.91 (0.067)	8.87 (0.16)
	80+ impaired	8.73 (0.037)	8.72 (0.049)	8.39 (0.15)
	Resilient	8.84 (0.037)	8.72 (0.039)	8.74 (0.16)
MMP_10 Diff		-0.11	0.19	0.13
ST3GAL1	Non-Resilient	4.45 (0.047)	4.58 (0.047)	4.55 (0.11)
	80+ impaired	4.49 (0.027)	4.45 (0.036)	4.75 (0.11)
	Resilient	4.51 (0.027)	4.45 (0.029)	4.33 (0.11)
ST3GAL1 Diff		-0.06	0.13	0.22

## Sheet: ST 8. Prediction
Supplementary Table 8. Classification of incident resilient vs non-resilient status using proteomic and targeted biomarker information as parameters for prediction
To determine the predictive utility of the plasma proteins, we used a random forest machine learning approach with five-fold cross-validation to predict classification of resilient vs. impaired status over a 14-year follow-up period. We tested four different models:
1. Previously identified top proteins (P<0.01)
2. Previously identified top proteins (P<0.01) + targeted ADRD biomarkers (AB42/40, total tau, NfL)
3. Previously identified top proteins (P<0.01) + baseline age
4. All proteins + + targeted ADRD biomarkers (AB42/40, total tau, NfL)
Model	Predicted Class	AUC	Precision	Accuracy	Recall	F1
Selected Proteins Only	Resilient (n = 342)	0.604	0.754	0.728	0.947	0.839
Selected Proteins + Targeted Biomarkers	Resilient (n = 342)	0.662	0.754	0.75	0.988	0.856
Selected Proteins + Enroll Age	Resilient (n = 342)	0.614	0.754	0.748	0.985	0.854
All Olink Proteins + Targeted Biomarkers	Resilient (n = 342)	0.498	0.746	0.721	0.954	0.836
Enroll Age	Resilient (n = 342)	0.494	0.749	0.724	0.951	0.836

## Sheet: ST 9. Resiliency, APOEe3
Supplementary Table 9. Difference in APOEe3-resiliencey-associated protein abundance between resilient and non-resilient groups.
APOE ε3 extreme group comparison, APOE ε4 extreme group comparison and their interactions for the first 12 proteins showing the most significant (unadjusted p < 0.01) difference in APOE ε3 extreme group comparisons, they are ordered by raw p-values.
		APOEε3 extreme group diff			APOEε4 extreme group diff			Interaction
		(Resilient– nonResilient)			(Resilient– nonResilient)
Protein	Panel	Beta	Std Err	P value	Beta	Std Err	P value	Beta	Std Err	P value
GDF_15*	CV3	-0.14	0.0432	0.0012	-0.126	0.0417	0.0026	-0.0141	0.0595	0.812
CALCA	ODA	-0.214	0.0669	0.0014	-0.0967	0.065	0.137	-0.118	0.0924	0.203
ANXA10	NEX	-0.313	0.103	0.0025	-0.235	0.0998	0.0187	-0.0775	0.142	0.585
NEFL*	NEX	-0.154	0.0521	0.0032	-0.195	0.0505	0.0001	0.0417	0.0717	0.562
Gal_4	CV3	-0.153	0.0526	0.0038	-0.0913	0.0508	0.0726	-0.0613	0.0725	0.398
WFDC2	ONC	-0.102	0.0355	0.0041	-0.0575	0.0339	0.0894	-0.0445	0.0485	0.36
DPEP1	NEX	-0.167	0.0592	0.005	0.0281	0.0574	0.624	-0.195	0.0815	0.0171
HGF_1	ONC	-0.127	0.0457	0.0054	-0.0759	0.0436	0.0819	-0.0513	0.0625	0.412
CHI3L1*	CV3	-0.273	0.1	0.0066	-0.284	0.0967	0.0033	0.0116	0.138	0.933
CTSV	ONC	-0.134	0.0506	0.0083	0.0223	0.0483	0.643	-0.156	0.0692	0.0243
AREG_1	ONC	-0.139	0.0532	0.0089	-0.0371	0.0508	0.466	-0.102	0.0729	0.161
KIM1_1	ODA	-0.216	0.0825	0.0089	-0.0899	0.0802	0.262	-0.126	0.114	0.269

[truncated: 11 more sheets: ST 10. UKB Participant Char., ST 11. UKB Dementia - APOEe4, ST 12. UKB Dementia - APOEe3, ST 13. UKB Dementia_Women - e4, ST 14. UKB Dementia_Women - e3, ST 15. UKB Dementia_Men - e4, ST 16. UKB Dementia_Men - e3, ST 17. APOEe4 ADRD correlation, ST 18. APOEe3 ADRD correlation, ST 19. Cell-specific expr., ST 20. Cell-specific expr. AD]
